# Supplementary material for: Using tagging data and aerial surveys to incorporate availability bias in the abundance estimation of blue sharks (Prionace glauca)
Source: PLoS One. 2018 Sep 11;13(9):e0203122. doi: 10.1371/journal.pone.0203122 (PMC6133345; doi:10.1371/journal.pone.0203122)
Supplement: S3 Table — (XLSX) [file pone.0203122.s006.xlsx]

## Sheet: Sheet1
Shark_ID	Date	Day_of_year	Time	Time_period	Time_q	Time_0-1m	Shelf
A	2010-09-17	260	18:00:00	18:00-00:00	4	40	on
A	2010-09-18	261	00:00:00	00:00-06:00	1	10	on
A	2010-09-18	261	06:00:00	06:00-12:00	2	8	on
A	2010-09-18	261	12:00:00	12:00-18:00	3	6	on
A	2010-09-19	262	06:00:00	06:00-12:00	2	2	on
A	2010-09-19	262	12:00:00	12:00-18:00	3	9	on
A	2010-09-21	264	00:00:00	00:00-06:00	1	4	on
A	2010-09-21	264	06:00:00	06:00-12:00	2	13	on
A	2010-09-21	264	18:00:00	18:00-00:00	4	49	on
A	2010-09-22	265	00:00:00	00:00-06:00	1	10	on
A	2010-09-22	265	06:00:00	06:00-12:00	2	57	on
A	2010-09-22	265	12:00:00	12:00-18:00	3	58	on
A	2010-09-23	266	18:00:00	18:00-00:00	4	60	on
A	2010-09-24	267	12:00:00	12:00-18:00	3	5	on
A	2010-09-24	267	18:00:00	18:00-00:00	4	6	on
A	2010-09-25	268	00:00:00	00:00-06:00	1	20	on
A	2010-09-25	268	06:00:00	06:00-12:00	2	56	on
A	2010-09-25	268	12:00:00	12:00-18:00	3	97	on
A	2010-09-25	268	18:00:00	18:00-00:00	4	20	on
A	2010-09-26	269	00:00:00	00:00-06:00	1	34	on
A	2010-09-27	270	12:00:00	12:00-18:00	3	0	on
A	2010-09-27	270	18:00:00	18:00-00:00	4	49	on
A	2010-09-28	271	06:00:00	06:00-12:00	2	92	on
A	2010-09-28	271	12:00:00	12:00-18:00	3	58	on
A	2010-09-28	271	18:00:00	18:00-00:00	4	17	on
A	2010-09-29	272	00:00:00	00:00-06:00	1	26	on
A	2010-09-29	272	06:00:00	06:00-12:00	2	94	on
A	2010-09-29	272	12:00:00	12:00-18:00	3	92	on
A	2010-09-29	272	18:00:00	18:00-00:00	4	79	on
A	2010-09-30	273	00:00:00	00:00-06:00	1	35	on
A	2010-09-30	273	12:00:00	12:00-18:00	3	10	on
A	2010-10-01	274	06:00:00	06:00-12:00	2	12	on
A	2010-10-01	274	12:00:00	12:00-18:00	3	63	on
A	2010-10-01	274	18:00:00	18:00-00:00	4	79	on
A	2010-10-02	275	00:00:00	00:00-06:00	1	89	on
A	2010-10-02	275	06:00:00	06:00-12:00	2	23	on
A	2010-10-02	275	12:00:00	12:00-18:00	3	8	on
A	2010-10-03	276	00:00:00	00:00-06:00	1	67	on
A	2010-10-03	276	12:00:00	12:00-18:00	3	31	on
A	2010-10-03	276	18:00:00	18:00-00:00	4	54	on
A	2010-10-04	277	00:00:00	00:00-06:00	1	24	on
A	2010-10-04	277	06:00:00	06:00-12:00	2	57	on
A	2010-10-04	277	12:00:00	12:00-18:00	3	11	on
A	2010-10-04	277	18:00:00	18:00-00:00	4	69	on
A	2010-10-05	278	06:00:00	06:00-12:00	2	74	on
A	2010-10-05	278	12:00:00	12:00-18:00	3	56	on
A	2010-10-05	278	18:00:00	18:00-00:00	4	63	on
A	2010-10-06	279	12:00:00	12:00-18:00	3	37	on
A	2010-10-06	279	18:00:00	18:00-00:00	4	84	on
A	2010-10-07	280	00:00:00	00:00-06:00	1	23	on
A	2010-10-07	280	06:00:00	06:00-12:00	2	5	on
A	2010-10-07	280	12:00:00	12:00-18:00	3	9	on
A	2010-10-07	280	18:00:00	18:00-00:00	4	42	on
A	2010-10-08	281	00:00:00	00:00-06:00	1	56	on
A	2010-10-08	281	06:00:00	06:00-12:00	2	21	on
A	2010-10-08	281	12:00:00	12:00-18:00	3	52	on
A	2010-10-14	287	06:00:00	06:00-12:00	2	74	on
A	2010-10-16	289	12:00:00	12:00-18:00	3	16	off
A	2010-10-16	289	18:00:00	18:00-00:00	4	40	off
A	2010-10-17	290	12:00:00	12:00-18:00	3	23	off
A	2010-10-17	290	18:00:00	18:00-00:00	4	9	off
A	2010-10-18	291	00:00:00	00:00-06:00	1	26	off
A	2010-10-18	291	06:00:00	06:00-12:00	2	76	off
A	2010-10-18	291	12:00:00	12:00-18:00	3	58	off
A	2010-10-19	292	00:00:00	00:00-06:00	1	0	off
A	2010-10-19	292	06:00:00	06:00-12:00	2	46	off
A	2010-10-20	293	18:00:00	18:00-00:00	4	68	off
A	2010-10-21	294	00:00:00	00:00-06:00	1	36	off
A	2010-10-21	294	12:00:00	12:00-18:00	3	26	off
A	2010-10-21	294	18:00:00	18:00-00:00	4	9	off
A	2010-10-24	297	00:00:00	00:00-06:00	1	44	off
A	2010-10-24	297	06:00:00	06:00-12:00	2	30	off
A	2010-10-24	297	12:00:00	12:00-18:00	3	19	off
A	2010-10-24	297	18:00:00	18:00-00:00	4	76	off
A	2010-10-25	298	00:00:00	00:00-06:00	1	32	off
A	2010-10-25	298	06:00:00	06:00-12:00	2	44	off
A	2010-10-25	298	12:00:00	12:00-18:00	3	9	off
A	2010-10-25	298	18:00:00	18:00-00:00	4	14	off
A	2010-10-26	299	00:00:00	00:00-06:00	1	28	off
A	2010-10-26	299	06:00:00	06:00-12:00	2	32	off
A	2010-10-26	299	12:00:00	12:00-18:00	3	7	off
A	2010-10-26	299	18:00:00	18:00-00:00	4	36	off
A	2010-10-27	300	00:00:00	00:00-06:00	1	30	off
A	2010-10-27	300	06:00:00	06:00-12:00	2	76	off
A	2010-10-27	300	12:00:00	12:00-18:00	3	40	off
A	2010-10-27	300	18:00:00	18:00-00:00	4	18	off
A	2010-10-28	301	00:00:00	00:00-06:00	1	19	off
A	2010-10-28	301	12:00:00	12:00-18:00	3	40	off
A	2010-10-28	301	18:00:00	18:00-00:00	4	5	off
A	2010-10-29	302	00:00:00	00:00-06:00	1	0	off
A	2010-10-29	302	06:00:00	06:00-12:00	2	5	off
A	2010-10-29	302	12:00:00	12:00-18:00	3	21	off
A	2010-10-29	302	18:00:00	18:00-00:00	4	1	off
A	2010-10-31	304	12:00:00	12:00-18:00	3	46	off
A	2010-10-31	304	18:00:00	18:00-00:00	4	3	off
A	2010-11-01	305	00:00:00	00:00-06:00	1	2	off
A	2010-11-01	305	06:00:00	06:00-12:00	2	28	off
A	2010-11-01	305	12:00:00	12:00-18:00	3	0	off
A	2010-11-01	305	18:00:00	18:00-00:00	4	1	off
A	2010-11-02	306	00:00:00	00:00-06:00	1	3	off
A	2010-11-02	306	06:00:00	06:00-12:00	2	18	off
A	2010-11-02	306	12:00:00	12:00-18:00	3	19	off
A	2010-11-04	308	00:00:00	00:00-06:00	1	2	off
A	2010-11-04	308	06:00:00	06:00-12:00	2	10	off
A	2010-11-04	308	12:00:00	12:00-18:00	3	0	off
A	2010-11-04	308	18:00:00	18:00-00:00	4	1	off
A	2010-11-05	309	00:00:00	00:00-06:00	1	19	off
A	2010-11-05	309	12:00:00	12:00-18:00	3	0	off
A	2010-11-07	311	12:00:00	12:00-18:00	3	5	off
A	2010-11-09	313	00:00:00	00:00-06:00	1	2	off
A	2010-11-09	313	06:00:00	06:00-12:00	2	49	off
A	2010-11-09	313	12:00:00	12:00-18:00	3	15	off
A	2010-11-09	313	18:00:00	18:00-00:00	4	11	off
A	2010-11-10	314	00:00:00	00:00-06:00	1	9	off
A	2010-11-10	314	06:00:00	06:00-12:00	2	44	off
A	2010-11-12	316	00:00:00	00:00-06:00	1	1	off
A	2010-11-12	316	06:00:00	06:00-12:00	2	6	off
A	2010-11-13	317	00:00:00	00:00-06:00	1	1	off
A	2010-11-13	317	06:00:00	06:00-12:00	2	5	off
A	2010-11-13	317	18:00:00	18:00-00:00	4	7	off
A	2010-11-14	318	00:00:00	00:00-06:00	1	0	off
A	2010-11-16	320	12:00:00	12:00-18:00	3	7	off
A	2010-11-17	321	00:00:00	00:00-06:00	1	3	off
A	2010-11-17	321	06:00:00	06:00-12:00	2	19	off
A	2010-11-17	321	12:00:00	12:00-18:00	3	18	off
A	2010-11-17	321	18:00:00	18:00-00:00	4	2	off
A	2010-11-19	323	00:00:00	00:00-06:00	1	0	off
A	2010-11-19	323	06:00:00	06:00-12:00	2	4	off
A	2010-11-19	323	12:00:00	12:00-18:00	3	3	off
A	2010-11-19	323	18:00:00	18:00-00:00	4	13	off
A	2010-11-20	324	06:00:00	06:00-12:00	2	34	off
A	2010-11-20	324	12:00:00	12:00-18:00	3	31	off
A	2010-11-20	324	18:00:00	18:00-00:00	4	21	off
A	2010-11-21	325	06:00:00	06:00-12:00	2	3	off
A	2010-11-22	326	00:00:00	00:00-06:00	1	11	off
A	2010-11-22	326	12:00:00	12:00-18:00	3	0	off
A	2010-11-22	326	18:00:00	18:00-00:00	4	3	off
A	2010-11-23	327	00:00:00	00:00-06:00	1	6	off
A	2010-11-23	327	06:00:00	06:00-12:00	2	11	off
A	2010-11-23	327	12:00:00	12:00-18:00	3	25	off
A	2010-11-24	328	00:00:00	00:00-06:00	1	0	off
A	2010-11-24	328	06:00:00	06:00-12:00	2	0	off
A	2010-11-24	328	12:00:00	12:00-18:00	3	0	off
A	2010-11-24	328	18:00:00	18:00-00:00	4	1	off
A	2010-11-25	329	00:00:00	00:00-06:00	1	7	off
A	2010-11-25	329	06:00:00	06:00-12:00	2	27	off
A	2010-11-25	329	12:00:00	12:00-18:00	3	70	off
A	2010-11-25	329	18:00:00	18:00-00:00	4	8	off
A	2010-11-26	330	06:00:00	06:00-12:00	2	15	off
A	2010-11-27	331	06:00:00	06:00-12:00	2	23	off
A	2010-11-27	331	12:00:00	12:00-18:00	3	23	off
A	2010-11-27	331	18:00:00	18:00-00:00	4	12	off
A	2010-11-28	332	00:00:00	00:00-06:00	1	9	off
A	2010-11-28	332	06:00:00	06:00-12:00	2	23	off
A	2010-11-28	332	12:00:00	12:00-18:00	3	40	off
A	2010-11-28	332	18:00:00	18:00-00:00	4	3	off
A	2010-11-29	333	12:00:00	12:00-18:00	3	50	off
A	2010-11-29	333	18:00:00	18:00-00:00	4	3	off
A	2010-11-30	334	00:00:00	00:00-06:00	1	6	off
A	2010-11-30	334	06:00:00	06:00-12:00	2	17	off
A	2010-11-30	334	12:00:00	12:00-18:00	3	0	off
A	2010-11-30	334	18:00:00	18:00-00:00	4	4	off
A	2010-12-01	335	00:00:00	00:00-06:00	1	11	off
A	2010-12-01	335	06:00:00	06:00-12:00	2	14	off
A	2010-12-01	335	12:00:00	12:00-18:00	3	60	off
A	2010-12-03	337	12:00:00	12:00-18:00	3	0	off
A	2010-12-03	337	18:00:00	18:00-00:00	4	4	off
A	2010-12-04	338	00:00:00	00:00-06:00	1	0	off
A	2010-12-04	338	06:00:00	06:00-12:00	2	0	off
A	2010-12-04	338	18:00:00	18:00-00:00	4	8	off
A	2010-12-06	340	00:00:00	00:00-06:00	1	3	off
A	2010-12-07	341	06:00:00	06:00-12:00	2	0	off
A	2010-12-08	342	00:00:00	00:00-06:00	1	1	off
A	2010-12-08	342	06:00:00	06:00-12:00	2	0	off
A	2010-12-08	342	12:00:00	12:00-18:00	3	0	off
A	2010-12-09	343	06:00:00	06:00-12:00	2	0	off
A	2010-12-09	343	12:00:00	12:00-18:00	3	0	off
A	2010-12-09	343	18:00:00	18:00-00:00	4	4	off
A	2010-12-10	344	00:00:00	00:00-06:00	1	16	off
A	2010-12-10	344	06:00:00	06:00-12:00	2	35	off
A	2010-12-10	344	18:00:00	18:00-00:00	4	0	off
A	2010-12-11	345	00:00:00	00:00-06:00	1	1	off
A	2010-12-11	345	18:00:00	18:00-00:00	4	0	off
A	2010-12-12	346	00:00:00	00:00-06:00	1	1	off
A	2010-12-12	346	12:00:00	12:00-18:00	3	0	off
A	2010-12-13	347	00:00:00	00:00-06:00	1	2	off
A	2010-12-13	347	12:00:00	12:00-18:00	3	0	off
A	2010-12-14	348	06:00:00	06:00-12:00	2	2	off
A	2010-12-14	348	12:00:00	12:00-18:00	3	0	off
A	2010-12-15	349	00:00:00	00:00-06:00	1	6	off
A	2010-12-15	349	06:00:00	06:00-12:00	2	0	off
A	2010-12-15	349	12:00:00	12:00-18:00	3	0	off
A	2010-12-15	349	18:00:00	18:00-00:00	4	0	off
A	2010-12-16	350	00:00:00	00:00-06:00	1	1	off
A	2010-12-16	350	06:00:00	06:00-12:00	2	0	off
A	2010-12-16	350	12:00:00	12:00-18:00	3	0	off
A	2010-12-16	350	18:00:00	18:00-00:00	4	0	off
A	2010-12-17	351	00:00:00	00:00-06:00	1	3	off
A	2010-12-17	351	06:00:00	06:00-12:00	2	0	off
A	2010-12-17	351	18:00:00	18:00-00:00	4	0	off
A	2010-12-18	352	00:00:00	00:00-06:00	1	0	off
A	2010-12-18	352	12:00:00	12:00-18:00	3	0	off
A	2010-12-18	352	18:00:00	18:00-00:00	4	2	off
A	2010-12-19	353	00:00:00	00:00-06:00	1	0	off
A	2010-12-21	355	00:00:00	00:00-06:00	1	0	off
A	2010-12-21	355	06:00:00	06:00-12:00	2	0	off
A	2010-12-21	355	12:00:00	12:00-18:00	3	0	off
A	2010-12-21	355	18:00:00	18:00-00:00	4	2	off
A	2010-12-22	356	00:00:00	00:00-06:00	1	2	off
A	2010-12-22	356	06:00:00	06:00-12:00	2	0	off
A	2010-12-22	356	12:00:00	12:00-18:00	3	0	off
A	2010-12-24	358	12:00:00	12:00-18:00	3	0	off
A	2010-12-24	358	18:00:00	18:00-00:00	4	0	off
A	2010-12-25	359	00:00:00	00:00-06:00	1	0	off
A	2010-12-25	359	06:00:00	06:00-12:00	2	1	off
A	2010-12-27	361	12:00:00	12:00-18:00	3	0	off
A	2010-12-28	362	12:00:00	12:00-18:00	3	0	off
A	2010-12-28	362	18:00:00	18:00-00:00	4	0	off
A	2010-12-29	363	00:00:00	00:00-06:00	1	0	off
A	2010-12-29	363	06:00:00	06:00-12:00	2	0	off
A	2010-12-29	363	12:00:00	12:00-18:00	3	0	off
A	2010-12-29	363	18:00:00	18:00-00:00	4	7	off
A	2010-12-30	364	00:00:00	00:00-06:00	1	2	off
A	2010-12-30	364	12:00:00	12:00-18:00	3	0	off
A	2010-12-30	364	18:00:00	18:00-00:00	4	0	off
A	2010-12-31	365	00:00:00	00:00-06:00	1	0	off
A	2010-12-31	365	06:00:00	06:00-12:00	2	0	off
A	2010-12-31	365	12:00:00	12:00-18:00	3	0	off
A	2010-12-31	365	18:00:00	18:00-00:00	4	1	off
A	2011-01-02	2	00:00:00	00:00-06:00	1	1	off
A	2011-01-02	2	06:00:00	06:00-12:00	2	0	off
A	2011-01-02	2	12:00:00	12:00-18:00	3	0	off
A	2011-01-02	2	18:00:00	18:00-00:00	4	2	off
A	2011-01-03	3	06:00:00	06:00-12:00	2	0	off
A	2011-01-04	4	12:00:00	12:00-18:00	3	0	off
A	2011-01-04	4	18:00:00	18:00-00:00	4	0	off
A	2011-01-05	5	00:00:00	00:00-06:00	1	1	off
A	2011-01-05	5	06:00:00	06:00-12:00	2	0	off
A	2011-01-05	5	12:00:00	12:00-18:00	3	0	off
A	2011-01-05	5	18:00:00	18:00-00:00	4	10	off
A	2011-01-06	6	06:00:00	06:00-12:00	2	0	off
A	2011-01-06	6	12:00:00	12:00-18:00	3	0	off
A	2011-01-07	7	18:00:00	18:00-00:00	4	1	off
A	2011-01-08	8	00:00:00	00:00-06:00	1	3	off
A	2011-01-08	8	06:00:00	06:00-12:00	2	0	off
A	2011-01-08	8	12:00:00	12:00-18:00	3	0	off
A	2011-01-09	9	00:00:00	00:00-06:00	1	1	off
A	2011-01-09	9	06:00:00	06:00-12:00	2	0	off
A	2011-01-10	10	06:00:00	06:00-12:00	2	1	off
A	2011-01-10	10	12:00:00	12:00-18:00	3	0	off
A	2011-01-10	10	18:00:00	18:00-00:00	4	0	off
A	2011-01-11	11	00:00:00	00:00-06:00	1	0	off
A	2011-01-11	11	06:00:00	06:00-12:00	2	0	off
A	2011-01-12	12	18:00:00	18:00-00:00	4	0	off
A	2011-01-13	13	00:00:00	00:00-06:00	1	0	off
A	2011-01-13	13	06:00:00	06:00-12:00	2	0	off
A	2011-01-13	13	12:00:00	12:00-18:00	3	0	off
A	2011-01-14	14	00:00:00	00:00-06:00	1	0	off
A	2011-01-14	14	06:00:00	06:00-12:00	2	0	off
A	2011-01-14	14	12:00:00	12:00-18:00	3	0	off
A	2011-01-14	14	18:00:00	18:00-00:00	4	1	off
B	2012-09-09	253	00:00:00	00:00-06:00	1	12	on
B	2012-09-09	253	06:00:00	06:00-12:00	2	36	on
B	2012-09-09	253	12:00:00	12:00-18:00	3	24	on
B	2012-09-09	253	18:00:00	18:00-00:00	4	63	on
B	2012-09-10	254	00:00:00	00:00-06:00	1	52	on
B	2012-09-10	254	06:00:00	06:00-12:00	2	98	on
B	2012-09-10	254	12:00:00	12:00-18:00	3	93	on
B	2012-09-10	254	18:00:00	18:00-00:00	4	94	on
B	2012-09-11	255	00:00:00	00:00-06:00	1	79	on
B	2012-09-11	255	06:00:00	06:00-12:00	2	97	on
B	2012-09-11	255	12:00:00	12:00-18:00	3	100	on
B	2012-09-11	255	18:00:00	18:00-00:00	4	95	on
B	2012-09-12	256	00:00:00	00:00-06:00	1	98	on
B	2012-09-12	256	06:00:00	06:00-12:00	2	98	on
B	2012-09-12	256	12:00:00	12:00-18:00	3	97	on
B	2012-09-12	256	18:00:00	18:00-00:00	4	92	on
B	2012-09-13	257	00:00:00	00:00-06:00	1	33	on
B	2012-09-13	257	06:00:00	06:00-12:00	2	96	on
B	2012-09-13	257	12:00:00	12:00-18:00	3	99	on
B	2012-09-13	257	18:00:00	18:00-00:00	4	49	on
B	2012-09-14	258	00:00:00	00:00-06:00	1	23	on
B	2012-09-14	258	06:00:00	06:00-12:00	2	96	on
B	2012-09-14	258	12:00:00	12:00-18:00	3	98	on
B	2012-09-14	258	18:00:00	18:00-00:00	4	52	on
B	2012-09-15	259	00:00:00	00:00-06:00	1	19	on
B	2012-09-15	259	06:00:00	06:00-12:00	2	93	on
B	2012-09-15	259	12:00:00	12:00-18:00	3	88	on
B	2012-09-15	259	18:00:00	18:00-00:00	4	51	on
B	2012-09-16	260	00:00:00	00:00-06:00	1	58	on
B	2012-09-16	260	06:00:00	06:00-12:00	2	96	on
B	2012-09-16	260	12:00:00	12:00-18:00	3	98	on
B	2012-09-16	260	18:00:00	18:00-00:00	4	79	on
B	2012-09-17	261	00:00:00	00:00-06:00	1	94	on
B	2012-09-17	261	06:00:00	06:00-12:00	2	98	on
B	2012-09-17	261	12:00:00	12:00-18:00	3	81	on
B	2012-09-17	261	18:00:00	18:00-00:00	4	63	on
B	2012-09-18	262	00:00:00	00:00-06:00	1	98	on
B	2012-09-18	262	06:00:00	06:00-12:00	2	87	on
B	2012-09-18	262	12:00:00	12:00-18:00	3	90	on
B	2012-09-18	262	18:00:00	18:00-00:00	4	94	on
B	2012-09-19	263	00:00:00	00:00-06:00	1	76	on
B	2012-09-19	263	06:00:00	06:00-12:00	2	86	on
B	2012-09-19	263	12:00:00	12:00-18:00	3	86	on
B	2012-09-19	263	18:00:00	18:00-00:00	4	42	on
B	2012-09-20	264	00:00:00	00:00-06:00	1	34	on
B	2012-09-20	264	06:00:00	06:00-12:00	2	77	on
B	2012-09-20	264	12:00:00	12:00-18:00	3	96	on
B	2012-09-20	264	18:00:00	18:00-00:00	4	66	on
B	2012-09-21	265	00:00:00	00:00-06:00	1	65	on
B	2012-09-21	265	06:00:00	06:00-12:00	2	96	on
B	2012-09-21	265	12:00:00	12:00-18:00	3	95	on
B	2012-09-21	265	18:00:00	18:00-00:00	4	99	on
B	2012-09-22	266	00:00:00	00:00-06:00	1	91	on
B	2012-09-22	266	06:00:00	06:00-12:00	2	84	on
B	2012-09-22	266	12:00:00	12:00-18:00	3	97	on
B	2012-09-22	266	18:00:00	18:00-00:00	4	87	on
B	2012-09-23	267	00:00:00	00:00-06:00	1	92	on
B	2012-09-23	267	06:00:00	06:00-12:00	2	54	on
B	2012-09-23	267	12:00:00	12:00-18:00	3	94	on
B	2012-09-23	267	18:00:00	18:00-00:00	4	88	on
B	2012-09-24	268	00:00:00	00:00-06:00	1	100	on
B	2012-09-24	268	06:00:00	06:00-12:00	2	82	on
B	2012-09-24	268	12:00:00	12:00-18:00	3	53	on
B	2012-09-24	268	18:00:00	18:00-00:00	4	96	on
B	2012-09-25	269	00:00:00	00:00-06:00	1	96	on
B	2012-09-25	269	06:00:00	06:00-12:00	2	77	on
B	2012-09-25	269	12:00:00	12:00-18:00	3	66	on
B	2012-09-25	269	18:00:00	18:00-00:00	4	97	on
B	2012-09-26	270	00:00:00	00:00-06:00	1	98	on
B	2012-09-26	270	06:00:00	06:00-12:00	2	53	on
B	2012-09-26	270	12:00:00	12:00-18:00	3	5	on
B	2012-09-26	270	18:00:00	18:00-00:00	4	89	on
B	2012-09-27	271	00:00:00	00:00-06:00	1	90	on
B	2012-09-27	271	06:00:00	06:00-12:00	2	79	on
B	2012-09-27	271	12:00:00	12:00-18:00	3	90	on
B	2012-09-27	271	18:00:00	18:00-00:00	4	67	on
B	2012-09-28	272	00:00:00	00:00-06:00	1	100	on
B	2012-09-28	272	06:00:00	06:00-12:00	2	77	on
B	2012-09-28	272	12:00:00	12:00-18:00	3	95	on
B	2012-09-28	272	18:00:00	18:00-00:00	4	90	on
B	2012-09-29	273	00:00:00	00:00-06:00	1	93	on
B	2012-09-29	273	06:00:00	06:00-12:00	2	95	on
B	2012-09-29	273	12:00:00	12:00-18:00	3	93	on
B	2012-09-29	273	18:00:00	18:00-00:00	4	96	on
B	2012-09-30	274	00:00:00	00:00-06:00	1	78	on
B	2012-09-30	274	06:00:00	06:00-12:00	2	95	on
B	2012-09-30	274	12:00:00	12:00-18:00	3	85	on
B	2012-09-30	274	18:00:00	18:00-00:00	4	99	on
B	2012-10-01	275	00:00:00	00:00-06:00	1	100	on
B	2012-10-01	275	06:00:00	06:00-12:00	2	85	on
B	2012-10-01	275	12:00:00	12:00-18:00	3	75	on
B	2012-10-01	275	18:00:00	18:00-00:00	4	95	on
B	2012-10-02	276	00:00:00	00:00-06:00	1	95	on
B	2012-10-02	276	06:00:00	06:00-12:00	2	86	on
B	2012-10-02	276	12:00:00	12:00-18:00	3	4	on
B	2012-10-02	276	18:00:00	18:00-00:00	4	99	on
B	2012-10-03	277	00:00:00	00:00-06:00	1	99	on
B	2012-10-03	277	06:00:00	06:00-12:00	2	58	on
B	2012-10-03	277	12:00:00	12:00-18:00	3	31	on
B	2012-10-03	277	18:00:00	18:00-00:00	4	98	on
B	2012-10-04	278	00:00:00	00:00-06:00	1	88	on
B	2012-10-04	278	06:00:00	06:00-12:00	2	84	on
B	2012-10-04	278	12:00:00	12:00-18:00	3	85	on
B	2012-10-04	278	18:00:00	18:00-00:00	4	99	on
B	2012-10-05	279	00:00:00	00:00-06:00	1	100	on
B	2012-10-05	279	06:00:00	06:00-12:00	2	38	on
B	2012-10-05	279	12:00:00	12:00-18:00	3	18	on
B	2012-10-05	279	18:00:00	18:00-00:00	4	59	on
B	2012-10-06	280	00:00:00	00:00-06:00	1	46	on
B	2012-10-06	280	06:00:00	06:00-12:00	2	57	on
B	2012-10-06	280	12:00:00	12:00-18:00	3	36	on
B	2012-10-06	280	18:00:00	18:00-00:00	4	54	on
B	2012-10-07	281	00:00:00	00:00-06:00	1	39	on
B	2012-10-07	281	06:00:00	06:00-12:00	2	85	on
B	2012-10-07	281	12:00:00	12:00-18:00	3	44	on
B	2012-10-07	281	18:00:00	18:00-00:00	4	98	on
B	2012-10-08	282	00:00:00	00:00-06:00	1	99	on
B	2012-10-08	282	06:00:00	06:00-12:00	2	58	on
B	2012-10-08	282	12:00:00	12:00-18:00	3	13	on
B	2012-10-08	282	18:00:00	18:00-00:00	4	94	on
B	2012-10-09	283	00:00:00	00:00-06:00	1	53	on
B	2012-10-09	283	06:00:00	06:00-12:00	2	59	on
B	2012-10-09	283	12:00:00	12:00-18:00	3	83	on
B	2012-10-09	283	18:00:00	18:00-00:00	4	89	on
B	2012-10-10	284	00:00:00	00:00-06:00	1	85	on
B	2012-10-10	284	06:00:00	06:00-12:00	2	79	on
B	2012-10-10	284	12:00:00	12:00-18:00	3	60	on
B	2012-10-10	284	18:00:00	18:00-00:00	4	96	on
B	2012-10-11	285	00:00:00	00:00-06:00	1	92	on
B	2012-10-11	285	06:00:00	06:00-12:00	2	26	on
B	2012-10-11	285	12:00:00	12:00-18:00	3	31	on
B	2012-10-11	285	18:00:00	18:00-00:00	4	70	on
B	2012-10-12	286	00:00:00	00:00-06:00	1	41	on
B	2012-10-12	286	06:00:00	06:00-12:00	2	59	on
B	2012-10-12	286	12:00:00	12:00-18:00	3	66	on
B	2012-10-12	286	18:00:00	18:00-00:00	4	63	on
B	2012-10-13	287	00:00:00	00:00-06:00	1	33	on
B	2012-10-13	287	06:00:00	06:00-12:00	2	50	on
B	2012-10-13	287	12:00:00	12:00-18:00	3	69	on
B	2012-10-13	287	18:00:00	18:00-00:00	4	47	on
B	2012-10-14	288	00:00:00	00:00-06:00	1	37	on
B	2012-10-14	288	06:00:00	06:00-12:00	2	85	on
B	2012-10-14	288	12:00:00	12:00-18:00	3	97	on
B	2012-10-14	288	18:00:00	18:00-00:00	4	99	on
B	2012-10-15	289	00:00:00	00:00-06:00	1	81	on
B	2012-10-15	289	06:00:00	06:00-12:00	2	82	on
B	2012-10-15	289	12:00:00	12:00-18:00	3	36	on
B	2012-10-15	289	18:00:00	18:00-00:00	4	53	on
B	2012-10-16	290	00:00:00	00:00-06:00	1	6	on
B	2012-10-16	290	06:00:00	06:00-12:00	2	56	on
B	2012-10-16	290	12:00:00	12:00-18:00	3	12	on
B	2012-10-16	290	18:00:00	18:00-00:00	4	12	on
B	2012-10-17	291	00:00:00	00:00-06:00	1	7	on
B	2012-10-17	291	06:00:00	06:00-12:00	2	42	on
B	2012-10-17	291	12:00:00	12:00-18:00	3	4	on
B	2012-10-17	291	18:00:00	18:00-00:00	4	91	on
B	2012-10-18	292	00:00:00	00:00-06:00	1	77	on
B	2012-10-18	292	06:00:00	06:00-12:00	2	21	on
B	2012-10-18	292	12:00:00	12:00-18:00	3	72	on
B	2012-10-18	292	18:00:00	18:00-00:00	4	35	on
B	2012-10-19	293	00:00:00	00:00-06:00	1	33	on
B	2012-10-19	293	06:00:00	06:00-12:00	2	49	on
B	2012-10-19	293	12:00:00	12:00-18:00	3	37	on
B	2012-10-19	293	18:00:00	18:00-00:00	4	56	on
B	2012-10-20	294	00:00:00	00:00-06:00	1	77	on
B	2012-10-20	294	06:00:00	06:00-12:00	2	56	on
B	2012-10-20	294	12:00:00	12:00-18:00	3	41	on
B	2012-10-20	294	18:00:00	18:00-00:00	4	57	on
B	2012-10-21	295	00:00:00	00:00-06:00	1	77	on
B	2012-10-21	295	06:00:00	06:00-12:00	2	80	on
B	2012-10-21	295	12:00:00	12:00-18:00	3	85	on
B	2012-10-21	295	18:00:00	18:00-00:00	4	40	on
B	2012-10-22	296	00:00:00	00:00-06:00	1	14	on
B	2012-10-22	296	06:00:00	06:00-12:00	2	68	on
B	2012-10-22	296	12:00:00	12:00-18:00	3	73	on
B	2012-10-22	296	18:00:00	18:00-00:00	4	73	on
B	2012-10-23	297	00:00:00	00:00-06:00	1	87	on
B	2012-10-23	297	06:00:00	06:00-12:00	2	75	on
B	2012-10-23	297	12:00:00	12:00-18:00	3	51	on
B	2012-10-23	297	18:00:00	18:00-00:00	4	90	on
B	2012-10-24	298	00:00:00	00:00-06:00	1	53	on
B	2012-10-24	298	06:00:00	06:00-12:00	2	35	on
B	2012-10-24	298	12:00:00	12:00-18:00	3	6	on
B	2012-10-24	298	18:00:00	18:00-00:00	4	92	on
B	2012-10-25	299	00:00:00	00:00-06:00	1	88	on
B	2012-10-25	299	06:00:00	06:00-12:00	2	57	on
B	2012-10-25	299	12:00:00	12:00-18:00	3	15	on
B	2012-10-25	299	18:00:00	18:00-00:00	4	48	on
B	2012-10-26	300	00:00:00	00:00-06:00	1	28	on
B	2012-10-26	300	06:00:00	06:00-12:00	2	35	on
B	2012-10-26	300	12:00:00	12:00-18:00	3	54	on
B	2012-10-26	300	18:00:00	18:00-00:00	4	0	on
B	2012-10-27	301	00:00:00	00:00-06:00	1	18	on
B	2012-10-27	301	06:00:00	06:00-12:00	2	25	on
B	2012-10-27	301	12:00:00	12:00-18:00	3	23	on
B	2012-10-27	301	18:00:00	18:00-00:00	4	98	on
B	2012-10-28	302	00:00:00	00:00-06:00	1	39	on
B	2012-10-28	302	06:00:00	06:00-12:00	2	97	on
B	2012-10-28	302	12:00:00	12:00-18:00	3	96	on
B	2012-10-28	302	18:00:00	18:00-00:00	4	34	on
B	2012-10-29	303	00:00:00	00:00-06:00	1	19	on
B	2012-10-29	303	06:00:00	06:00-12:00	2	67	on
B	2012-10-29	303	12:00:00	12:00-18:00	3	42	on
B	2012-10-29	303	18:00:00	18:00-00:00	4	23	on
B	2012-10-30	304	00:00:00	00:00-06:00	1	9	on
B	2012-10-30	304	06:00:00	06:00-12:00	2	90	on
B	2012-10-30	304	12:00:00	12:00-18:00	3	65	on
B	2012-10-30	304	18:00:00	18:00-00:00	4	9	on
B	2012-10-31	305	00:00:00	00:00-06:00	1	5	on
B	2012-10-31	305	06:00:00	06:00-12:00	2	94	on
B	2012-10-31	305	12:00:00	12:00-18:00	3	96	on
B	2012-10-31	305	18:00:00	18:00-00:00	4	6	on
B	2012-11-01	306	00:00:00	00:00-06:00	1	8	on
B	2012-11-01	306	06:00:00	06:00-12:00	2	28	on
B	2012-11-01	306	12:00:00	12:00-18:00	3	34	on
B	2012-11-01	306	18:00:00	18:00-00:00	4	42	on
B	2012-11-02	307	00:00:00	00:00-06:00	1	19	on
B	2012-11-02	307	06:00:00	06:00-12:00	2	88	on
B	2012-11-02	307	12:00:00	12:00-18:00	3	81	on
B	2012-11-02	307	18:00:00	18:00-00:00	4	3	on
B	2012-11-03	308	00:00:00	00:00-06:00	1	14	on
B	2012-11-03	308	06:00:00	06:00-12:00	2	99	on
B	2012-11-03	308	12:00:00	12:00-18:00	3	89	on
B	2012-11-03	308	18:00:00	18:00-00:00	4	17	on
B	2012-11-04	309	00:00:00	00:00-06:00	1	30	on
B	2012-11-04	309	06:00:00	06:00-12:00	2	94	on
B	2012-11-04	309	12:00:00	12:00-18:00	3	77	on
B	2012-11-04	309	18:00:00	18:00-00:00	4	1	on
B	2012-11-05	310	00:00:00	00:00-06:00	1	89	on
B	2012-11-05	310	06:00:00	06:00-12:00	2	95	on
B	2012-11-05	310	12:00:00	12:00-18:00	3	92	on
B	2012-11-05	310	18:00:00	18:00-00:00	4	10	on
B	2012-11-06	311	00:00:00	00:00-06:00	1	92	on
B	2012-11-06	311	06:00:00	06:00-12:00	2	98	on
B	2012-11-06	311	12:00:00	12:00-18:00	3	89	on
B	2012-11-06	311	18:00:00	18:00-00:00	4	6	on
B	2012-11-07	312	00:00:00	00:00-06:00	1	2	on
B	2012-11-07	312	06:00:00	06:00-12:00	2	63	on
B	2012-11-07	312	12:00:00	12:00-18:00	3	65	on
B	2012-11-07	312	18:00:00	18:00-00:00	4	12	on
B	2012-11-08	313	00:00:00	00:00-06:00	1	2	on
B	2012-11-08	313	06:00:00	06:00-12:00	2	96	on
B	2012-11-08	313	12:00:00	12:00-18:00	3	93	on
B	2012-11-08	313	18:00:00	18:00-00:00	4	11	on
B	2012-11-09	314	00:00:00	00:00-06:00	1	32	on
B	2012-11-09	314	06:00:00	06:00-12:00	2	90	on
B	2012-11-09	314	12:00:00	12:00-18:00	3	91	on
B	2012-11-09	314	18:00:00	18:00-00:00	4	78	on
B	2012-11-10	315	00:00:00	00:00-06:00	1	98	on
B	2012-11-10	315	06:00:00	06:00-12:00	2	93	on
B	2012-11-10	315	12:00:00	12:00-18:00	3	97	on
B	2012-11-10	315	18:00:00	18:00-00:00	4	42	on
B	2012-11-11	316	00:00:00	00:00-06:00	1	0	on
B	2012-11-11	316	06:00:00	06:00-12:00	2	96	on
B	2012-11-11	316	12:00:00	12:00-18:00	3	90	on
B	2012-11-11	316	18:00:00	18:00-00:00	4	1	on
B	2012-11-12	317	00:00:00	00:00-06:00	1	11	on
B	2012-11-12	317	06:00:00	06:00-12:00	2	83	on
B	2012-11-12	317	12:00:00	12:00-18:00	3	49	on
B	2012-11-12	317	18:00:00	18:00-00:00	4	15	on
B	2012-11-13	318	00:00:00	00:00-06:00	1	82	on
B	2012-11-13	318	06:00:00	06:00-12:00	2	58	on
B	2012-11-13	318	12:00:00	12:00-18:00	3	80	on
B	2012-11-13	318	18:00:00	18:00-00:00	4	30	on
B	2012-11-14	319	00:00:00	00:00-06:00	1	13	on
B	2012-11-14	319	06:00:00	06:00-12:00	2	29	on
B	2012-11-14	319	12:00:00	12:00-18:00	3	37	on
B	2012-11-14	319	18:00:00	18:00-00:00	4	26	on
B	2012-11-15	320	00:00:00	00:00-06:00	1	17	on
B	2012-11-15	320	06:00:00	06:00-12:00	2	88	on
B	2012-11-15	320	12:00:00	12:00-18:00	3	90	on
B	2012-11-15	320	18:00:00	18:00-00:00	4	58	on
B	2012-11-16	321	00:00:00	00:00-06:00	1	61	on
B	2012-11-16	321	06:00:00	06:00-12:00	2	70	on
B	2012-11-16	321	12:00:00	12:00-18:00	3	98	on
