# Supplementary material for: Using tagging data and aerial surveys to incorporate availability bias in the abundance estimation of blue sharks (Prionace glauca)
Source: PLoS One. 2018 Sep 11;13(9):e0203122. doi: 10.1371/journal.pone.0203122 (PMC6133345; doi:10.1371/journal.pone.0203122)
Supplement: S4 Table — (XLSX) [file pone.0203122.s007.xlsx]

## Sheet: Shark sightings
ID	ParentID	Perpdist	Group_size	Species_final	Turbidity	CloudCover	Glare	sub	Seastate	Label	Season	Year	Month	Substratum	GPS_Zeit	Date	Lat	Lon
191	672	93.2432	1	Shark	0-1	0-2	1	m	2-3	S3T1E1/09/06_0078609/06/2015-eff1-sea3-subm-tur0-1-cloud0-2-glare1-15	Summer	2015	6	S3	2015-06-09 08:24:00	2015-06-09	51.4743	-11.5517
195	672		1	Shark	0-1	0-2	1	m	2-3	S3T1E1/09/06_0078609/06/2015-eff1-sea3-subm-tur0-1-cloud0-2-glare1-15	Summer	2015	6	S3	2015-06-09 08:29:00	2015-06-09	51.4218	-11.7591
208	673	105.655	1	bs	0-1	0-2	1	m	4-5	S3T1E1/09/06_0078609/06/2015-eff1-sea4-5-subm-tur0-1-cloud0-2-glare1-16	Summer	2015	6	S3	2015-06-09 08:47:00	2015-06-09	51.2393	-12.4729
218	685	109.957	1	Shark	0-1	0-2	1	m	4-5	S3T1E2/09/06_0078609/06/2015-eff1-sea4-5-subm-tur0-1-cloud0-2-glare1-17	Summer	2015	6	S3	2015-06-09 09:03:00	2015-06-09	51.0743	-13.1263
273	460	25.719	1	Shark	0-1	0-2	1	m	2-3	S2T2C1/09/06_0079109/06/2015-eff1-sea2-subm-tur0-1-cloud0-2-glare1-27	Summer	2015	6	S2	2015-06-09 11:13:00	2015-06-09	52.5545	-14.9124
283	461	101.439	1	bs	0-1	6-8	1	m	2-3	S2T2C1/09/06_0079109/06/2015-eff1-sea2-subm-tur0-1-cloud6-8-glare1-28	Summer	2015	6	S2	2015-06-09 11:27:00	2015-06-09	52.7423	-15.3623
305	280	176.721	1	Shark	0-1	6-8	1	m	0-1	S2T1B2/09/06_0079209/06/2015-eff1-sea1-subm-tur0-1-cloud6-8-glare1-31	Summer	2015	6	S2	2015-06-09 12:08:00	2015-06-09	53.2256	-14.499
450	1130	109.957	1	bs	0-1	6-8	1	m	2-3	S4T1B2/13/06_0079913/06/2015-eff1-sea3-subm-tur0-1-cloud6-8-glare1-51	Summer	2015	6	S4	2015-06-13 14:24:00	2015-06-13	50.677	-9.7295
563	1352	109.957	1	Shark	0-1	3-5	3	m	4-5	S4T2E2/14/06_0080514/06/2015-eff1-sea4-5-subm-tur0-1-cloud3-5-glare3-63	Summer	2015	6	S4	2015-06-14 09:57:00	2015-06-14	51.5032	-6.98574
703	1318	109.957	1	Shark	0-1	0-2	2	g	2-3	S4T2D1/14/06_0081014/06/2015-eff1-sea2-subg-tur0-1-cloud0-2-glare2-81	Summer	2015	6	S4	2015-06-14 13:05:00	2015-06-14	51.4405	-8.42704
747	1248	183	1	bs	0-1	6-8	3	m	2-3	S4T2A2/15/06_0081115/06/2015-eff1-sea2-subm-tur0-1-cloud6-8-glare3-85	Summer	2015	6	S4	2015-06-15 09:00:00	2015-06-15	50.9824	-10.633
748	1248	97.3028	1	bs	0-1	6-8	3	m	2-3	S4T2A2/15/06_0081115/06/2015-eff1-sea2-subm-tur0-1-cloud6-8-glare3-85	Summer	2015	6	S4	2015-06-15 09:00:00	2015-06-15	50.9742	-10.635
765	1246	42.2489	1	bs	0-1	6-8	3	g	2-3	S4T2A2/15/06_0081115/06/2015-eff1-sea2-subg-tur0-1-cloud6-8-glare3-86	Summer	2015	6	S4	2015-06-15 09:08:00	2015-06-15	50.7752	-10.6839
766	1246	316.965	1	Shark	0-1	6-8	3	g	2-3	S4T2A2/15/06_0081115/06/2015-eff1-sea2-subg-tur0-1-cloud6-8-glare3-86	Summer	2015	6	S4	2015-06-15 09:09:00	2015-06-15	50.7684	-10.6852
768	1246	89.2551	1	bs	0-1	6-8	3	g	2-3	S4T2A2/15/06_0081115/06/2015-eff1-sea2-subg-tur0-1-cloud6-8-glare3-86	Summer	2015	6	S4	2015-06-15 09:09:00	2015-06-15	50.7481	-10.6891
778	1226	196.243	1	bs	0-1	6-8	3	m	0-1	S4T2A1/15/06_0081115/06/2015-eff1-sea1-subm-tur0-1-cloud6-8-glare3-88	Summer	2015	6	S4	2015-06-15 09:14:00	2015-06-15	50.6424	-10.7189
784	1223	330.141	1	Shark	0-1	6-8	3	g	0-1	S4T2A1/15/06_0081115/06/2015-eff1-sea1-subg-tur0-1-cloud6-8-glare3-89	Summer	2015	6	S4	2015-06-15 09:17:00	2015-06-15	50.5684	-10.7375
805	1227	63.012	1	bs	0-1	6-8	3	m	0-1	S4T2A1/15/06_0081115/06/2015-eff1-sea1-subm-tur0-1-cloud6-8-glare3-90	Summer	2015	6	S4	2015-06-15 09:25:00	2015-06-15	50.3685	-10.7846
814	1227	66.6066	1	bs	0-1	6-8	3	m	0-1	S4T2A1/15/06_0081115/06/2015-eff1-sea1-subm-tur0-1-cloud6-8-glare3-90	Summer	2015	6	S4	2015-06-15 09:27:00	2015-06-15	50.3136	-10.798
854	1010	101.439	1	bs	0-1	6-8	1	m	2-3	S3T2H1/15/06_0081215/06/2015-eff1-sea2-subm-tur0-1-cloud6-8-glare1-104	Summer	2015	6	S3	2015-06-15 10:32:00	2015-06-15	49.3804	-11.6571
867	800	176.721	1	Shark	0-1	6-8	0	m	2-3	S3T1H2/15/06_0081415/06/2015-eff1-sea2-subm-tur0-1-cloud6-8-glare0-110	Summer	2015	6	S3	2015-06-15 11:52:00	2015-06-15	49.1278	-11.9358
929	732	183	1	bs	0-1	6-8	1	m	2-3	S3T1F2/18/06_0082518/06/2015-eff1-sea2-subm-tur0-1-cloud6-8-glare1-141	Summer	2015	6	S3	2015-06-18 10:27:00	2015-06-18	50.3474	-11.408
930	732	132.957	1	Shark	0-1	6-8	1	m	2-3	S3T1F2/18/06_0082518/06/2015-eff1-sea2-subm-tur0-1-cloud6-8-glare1-141	Summer	2015	6	S3	2015-06-18 10:30:00	2015-06-18	50.3825	-11.5393
937	704	9.59062	1	bs	0-1	6-8	2	m	2-3	S3T1F1/18/06_0082618/06/2015-eff1-sea2-subm-tur0-1-cloud6-8-glare2-146	Summer	2015	6	S3	2015-06-18 10:52:00	2015-06-18	50.5842	-12.3228
948	704	101.439	1	bs	0-1	6-8	2	m	2-3	S3T1F1/18/06_0082618/06/2015-eff1-sea2-subm-tur0-1-cloud6-8-glare2-146	Summer	2015	6	S3	2015-06-18 10:59:00	2015-06-18	50.6591	-12.6083
949	703	128.138	1	bs	0-1	6-8	2	m	0-1	S3T1F1/18/06_0082618/06/2015-eff1-sea1-subm-tur0-1-cloud6-8-glare2-147	Summer	2015	6	S3	2015-06-18 11:01:00	2015-06-18	50.6756	-12.6711
969	702	292.861	1	Shark	0-1	3-5	2	m	0-1	S3T1F1/18/06_0082618/06/2015-eff1-sea1-subm-tur0-1-cloud3-5-glare2-148	Summer	2015	6	S3	2015-06-18 11:16:00	2015-06-18	50.8279	-13.2635
979	700	271.309	1	Shark	0-1	0-2	2	m	0-1	S3T1F1/18/06_0082618/06/2015-eff1-sea1-subm-tur0-1-cloud0-2-glare2-150	Summer	2015	6	S3	2015-06-18 11:25:00	2015-06-18	50.9108	-13.593
982	700	292.861	1	Shark	0-1	0-2	2	m	0-1	S3T1F1/18/06_0082618/06/2015-eff1-sea1-subm-tur0-1-cloud0-2-glare2-150	Summer	2015	6	S3	2015-06-18 11:27:00	2015-06-18	50.9318	-13.6778
1006	599	142.975	1	Shark	0-1	6-8	0	m	2-3	S3T1B2/23/06_0083123/06/2015-eff1-sea3-subm-tur0-1-cloud6-8-glare0-177	Summer	2015	6	S3	2015-06-23 09:41:00	2015-06-23	52.9774	-11.0973
1034	842	164.774	1	Shark	0-1	6-8	0	m	2-3	S3T2B1/23/06_0083223/06/2015-eff1-sea3-subm-tur0-1-cloud6-8-glare0-183	Summer	2015	6	S3	2015-06-23 10:31:00	2015-06-23	53.4782	-11.5433
1035	842	159.079	1	Shark	0-1	6-8	0	m	2-3	S3T2B1/23/06_0083223/06/2015-eff1-sea3-subm-tur0-1-cloud6-8-glare0-183	Summer	2015	6	S3	2015-06-23 10:31:00	2015-06-23	53.4809	-11.5328
1043	821	35.5716	1	bs	0-1	6-8	0	m	2-3	S3T2A1/23/06_0083323/06/2015-eff1-sea3-subm-tur0-1-cloud6-8-glare0-185	Summer	2015	6	S3	2015-06-23 10:51:00	2015-06-23	53.6606	-11.2288
1087	75	63.012	1	Shark	0-1	6-8	0	m	2-3	S1T1D1/23/06_0083723/06/2015-eff1-sea3-subm-tur0-1-cloud6-8-glare0-195	Summer	2015	6	S1	2015-06-23 12:48:00	2015-06-23	54.3874	-10.9696
1091	76	52.4744	1	bs	0-1	6-8	1	m	2-3	S1T1D1/23/06_0083723/06/2015-eff1-sea3-subm-tur0-1-cloud6-8-glare1-196	Summer	2015	6	S1	2015-06-23 12:54:00	2015-06-23	54.3333	-10.7201
1909	505	52.4744	1	Shark	0-1	6-8	1	m	4-5	S2T2E1/A12/07_0080712/07/2015-eff1-sea4-5-subm-tur0-1-cloud6-8-glare1-243	Summer	2015	7	S2	2015-07-12 12:03:00	2015-07-12	51.0613	-15.0641
1958	857	142.975	1	bs	0-1	6-8	0	m	2-3	S3T2B2/A12/07_0081112/07/2015-eff1-sea2-subm-tur0-1-cloud6-8-glare0-262	Summer	2015	7	S3	2015-07-12 14:23:00	2015-07-12	53.0702	-13.1689
2066	35	316.965	1	Shark	0-1	3-5	3	m	4-5	S1T1B1/A13/07_0081813/07/2015-eff1-sea4-5-subm-tur0-1-cloud3-5-glare3-292	Summer	2015	7	S1	2015-07-13 12:58:00	2015-07-13	55.4084	-8.58422
2086	61	148.19	1	Shark	0-1	0-2	2	m	4-5	S1T1C1/A13/07_0082113/07/2015-eff0.5-sea4-5-subm-tur0-1-cloud0-2-glare2-300	Summer	2015	7	S1	2015-07-13 14:33:00	2015-07-13	55.3141	-10.9397
2152	435	19.2341	1	bs	0-1	6-8	0	m	2-3	S2T2B1/A14/07_0082414/07/2015-eff1-sea2-subm-tur0-1-cloud6-8-glare0-305	Summer	2015	7	S2	2015-07-14 08:54:00	2015-07-14	53.4405	-14.0515
2288	123	109.957	1	Shark	0-1	6-8	3	m	2-3	S1T1E1/A14/07_0083214/07/2015-eff0.5-sea2-subm-tur0-1-cloud6-8-glare3-352	Summer	2015	7	S1	2015-07-14 15:53:00	2015-07-14	54.1934	-13.0049
2339	219	77.6789	1	Shark	0-1	6-8	2	m	2-3	S1T2D1/A14/07_0083714/07/2015-eff1-sea2-subm-tur0-1-cloud6-8-glare2-359	Summer	2015	7	S1	2015-07-14 17:12:00	2015-07-14	54.1594	-12.796
2385	1167	148.19	1	Shark	0-1	0-2	3	m	2-3	S4T1C2/A15/07_0084715/07/2015-eff1-sea3-subm-tur0-1-cloud0-2-glare3-362	Summer	2015	7	S4	2015-07-15 09:19:00	2015-07-15	49.7717	-8.70873
2387	1167	49.0347	1	Shark	0-1	0-2	3	m	2-3	S4T1C2/A15/07_0084715/07/2015-eff1-sea3-subm-tur0-1-cloud0-2-glare3-362	Summer	2015	7	S4	2015-07-15 09:20:00	2015-07-15	49.8008	-8.71704
2390	1169	164.774	1	Shark	0-1	0-2	3	m	4-5	S4T1C2/A15/07_0084715/07/2015-eff1-sea4-5-subm-tur0-1-cloud0-2-glare3-363	Summer	2015	7	S4	2015-07-15 09:23:00	2015-07-15	49.8752	-8.73643
2395	1170	142.975	1	Shark	0-1	0-2	3	m	4-5	S4T1C2/A15/07_0084715/07/2015-eff1-sea4-5-subm-tur0-1-cloud0-2-glare3-365	Summer	2015	7	S4	2015-07-15 09:28:00	2015-07-15	49.9809	-8.76971
2416	1170	170.65	1	Shark	0-1	0-2	3	m	4-5	S4T1C2/A15/07_0084715/07/2015-eff1-sea4-5-subm-tur0-1-cloud0-2-glare3-365	Summer	2015	7	S4	2015-07-15 09:51:00	2015-07-15	50.5563	-8.93109
2423	1293	52.4744	1	Shark	0-1	0-2	3	m	2-3	S4T2C1/A15/07_0084815/07/2015-eff1-sea3-subm-tur0-1-cloud0-2-glare3-367	Summer	2015	7	S4	2015-07-15 10:03:00	2015-07-15	50.5836	-9.00437
2435	1297	32.2678	1	bs	0-1	6-8	3	m	4-5	S4T2C1/A15/07_0085115/07/2015-eff1-sea4-5-subm-tur0-1-cloud6-8-glare3-371	Summer	2015	7	S4	2015-07-15 11:04:00	2015-07-15	49.1336	-9.41071
2447	1278	45.627	1	Shark	0-1	0-2	2	m	2-3	S4T2B2/A15/07_0085215/07/2015-eff1-sea3-subm-tur0-1-cloud0-2-glare2-377	Summer	2015	7	S4	2015-07-15 11:32:00	2015-07-15	49.6068	-9.6065
3357	1326	32.2678	1	Shark	0-1	6-8	0	m	4-5	S4T2D1/23/11_0078623/11/2015-eff1-sea4-5-subm-tur0-1-cloud6-8-glare0-440	Winter	2015	11	S4	2015-11-23 12:32:00	2015-11-23	50.371	-8.131
3680	614	49.0347	1	Shark	0-1	3-5	2	m	4-5	S3T1C1/06/12_0079906/12/2015-eff1-sea4-5-subm-tur0-1-cloud3-5-glare2-486	Winter	2015	12	S3	2015-12-06 10:14:00	2015-12-06	52.9	-11.281
4090	1148		1	Shark	0-1	3-5	2	m	4-5	S4T1C1/16/01_0080916/01/2016-eff1-sea4-5-subm-tur0-1-cloud3-5-glare2-528	Winter	2015	1	S4	2016-01-16 15:20:00	2016-01-16	51.187	-9.11
4159	1014	164.774	1	Shark	0-1	3-5	0	m	2-3	S3T2H1/19/01_0081219/01/2016-eff1-sea2-subm-tur0-1-cloud3-5-glare0-548	Winter	2015	1	S3	2016-01-19 13:09:00	2016-01-19	49.468	-11.321
4649	647	411.025	1	Shark	0-1	0-2	2	m	4-5	S3T1D1/22/02_0082622/02/2016-eff1-sea4-5-subm-tur0-1-cloud0-2-glare2-590	Winter	2015	2	S3	2016-02-22 12:57:00	2016-02-22	52.091	-12.9
4650	647	25.719	1	Shark	0-1	0-2	2	m	4-5	S3T1D1/22/02_0082622/02/2016-eff1-sea4-5-subm-tur0-1-cloud0-2-glare2-590	Winter	2015	2	S3	2016-02-22 12:59:00	2016-02-22	52.114	-12.987
6381	1277	45.627	1	Shark	0-1	0-2	2	m	2-3	S4T2B2/23/05_0086523/05/2016-eff1-sea2-subm-tur0-1-cloud0-2-glare2-725	Summer	2016	5	S4	2016-05-23 09:49:00	2016-05-23	49.2076	-9.69597
6426	1291	114.351	1	Shark	0-1	0-2	2	m	2-3	S4T2C1/23/05_0086623/05/2016-eff1-sea2-subm-tur0-1-cloud0-2-glare2-726	Summer	2016	5	S4	2016-05-23 10:18:00	2016-05-23	49.6163	-9.49897
6427	1291	183	1	bs	0-1	0-2	2	m	2-3	S4T2C1/23/05_0086623/05/2016-eff1-sea2-subm-tur0-1-cloud0-2-glare2-726	Summer	2016	5	S4	2016-05-23 10:18:00	2016-05-23	49.6215	-9.49744
6438	1291	49.0347	1	bs	0-1	0-2	2	m	2-3	S4T2C1/23/05_0086623/05/2016-eff1-sea2-subm-tur0-1-cloud0-2-glare2-726	Summer	2016	5	S4	2016-05-23 10:28:00	2016-05-23	49.8761	-9.4242
6465	1164	218.091	1	Shark	0-1	0-2	2	m	0-1	S4T1C2/23/05_0086723/05/2016-eff1-sea1-subm-tur0-1-cloud0-2-glare2-728	Summer	2016	5	S4	2016-05-23 11:03:00	2016-05-23	49.726	-9.19051
6466	1164	164.774	1	Shark	0-1	0-2	2	m	0-1	S4T1C2/23/05_0086723/05/2016-eff1-sea1-subm-tur0-1-cloud0-2-glare2-728	Summer	2016	5	S4	2016-05-23 11:04:00	2016-05-23	49.7211	-9.18848
6488	1184	59.4603	1	Shark	0-1	0-2	1	m	2-3	S4T1D1/23/05_0086823/05/2016-eff1-sea2-subm-tur0-1-cloud0-2-glare1-729	Summer	2016	5	S4	2016-05-23 11:34:00	2016-05-23	49.6298	-8.84105
6528	1182	52.4744	1	Shark	0-1	0-2	2	m	0-1	S4T1D1/23/05_0086823/05/2016-eff1-sea1-subm-tur0-1-cloud0-2-glare2-732	Summer	2016	5	S4	2016-05-23 12:17:00	2016-05-23	50.7303	-8.52265
6539	1199	114.351	1	Shark	0-1	0-2	1	m	2-3	S4T1D2/23/05_0086823/05/2016-eff1-sea2-subm-tur0-1-cloud0-2-glare1-734	Summer	2016	5	S4	2016-05-23 12:34:00	2016-05-23	51.1415	-8.40366
6542	1199	105.655	1	Shark	0-1	0-2	1	m	2-3	S4T1D2/23/05_0086823/05/2016-eff1-sea2-subm-tur0-1-cloud0-2-glare1-734	Summer	2016	5	S4	2016-05-23 12:36:00	2016-05-23	51.2067	-8.38454
6552	1197	6.3905	1	bs	0-1	0-2	1	m	0-1	S4T1D2/23/05_0086823/05/2016-eff1-sea1-subm-tur0-1-cloud0-2-glare1-735	Summer	2016	5	S4	2016-05-23 12:41:00	2016-05-23	51.3393	-8.34682
6555	1197	109.957	1	bs	0-1	0-2	1	m	0-1	S4T1D2/23/05_0086823/05/2016-eff1-sea1-subm-tur0-1-cloud0-2-glare1-735	Summer	2016	5	S4	2016-05-23 12:46:00	2016-05-23	51.4571	-8.31129
6560	1197	114.351	1	bs	0-1	0-2	1	m	0-1	S4T1D2/23/05_0086823/05/2016-eff1-sea1-subm-tur0-1-cloud0-2-glare1-735	Summer	2016	5	S4	2016-05-23 12:47:00	2016-05-23	51.4979	-8.29883
6619	1207	38.8979	1	Shark	0-1	0-2	1	m	0-1	S4T1E1/23/05_0086923/05/2016-eff1-sea1-subm-tur0-1-cloud0-2-glare1-738	Summer	2016	5	S4	2016-05-23 13:10:00	2016-05-23	51.372	-7.95596
6630	1207	114.351	1	Shark	0-1	0-2	1	m	0-1	S4T1E1/23/05_0086923/05/2016-eff1-sea1-subm-tur0-1-cloud0-2-glare1-738	Summer	2016	5	S4	2016-05-23 13:19:00	2016-05-23	51.1345	-7.88601
6650	1340	101.439	1	Shark	0-1	0-2	2	m	2-3	S4T2D2/23/05_0087023/05/2016-eff1-sea2-subm-tur0-1-cloud0-2-glare2-739	Summer	2016	5	S4	2016-05-23 14:04:00	2016-05-23	50.2691	-8.32372
6651	1340	38.8979	1	bs	0-1	0-2	2	m	2-3	S4T2D2/23/05_0087023/05/2016-eff1-sea2-subm-tur0-1-cloud0-2-glare2-739	Summer	2016	5	S4	2016-05-23 14:05:00	2016-05-23	50.2723	-8.32547
6659	1340	159.079	1	bs	0-1	0-2	2	m	2-3	S4T2D2/23/05_0087023/05/2016-eff1-sea2-subm-tur0-1-cloud0-2-glare2-739	Summer	2016	5	S4	2016-05-23 14:11:00	2016-05-23	50.4387	-8.42134
6665	1340	101.439	1	bs	0-1	0-2	2	m	2-3	S4T2D2/23/05_0087023/05/2016-eff1-sea2-subm-tur0-1-cloud0-2-glare2-739	Summer	2016	5	S4	2016-05-23 14:13:00	2016-05-23	50.4952	-8.4278
6670	1340	6.3905	1	Shark	0-1	0-2	2	m	2-3	S4T2D2/23/05_0087023/05/2016-eff1-sea2-subm-tur0-1-cloud0-2-glare2-739	Summer	2016	5	S4	2016-05-23 14:23:00	2016-05-23	50.7515	-8.43134
6672	1340	25.719	1	Shark	0-1	0-2	2	m	2-3	S4T2D2/23/05_0087023/05/2016-eff1-sea2-subm-tur0-1-cloud0-2-glare2-739	Summer	2016	5	S4	2016-05-23 14:25:00	2016-05-23	50.7791	-8.43808
6673	1340	38.8979	1	Shark	0-1	0-2	2	m	2-3	S4T2D2/23/05_0087023/05/2016-eff1-sea2-subm-tur0-1-cloud0-2-glare2-739	Summer	2016	5	S4	2016-05-23 14:25:00	2016-05-23	50.7824	-8.4393
6674	1340	210.517	1	Shark	0-1	0-2	2	m	2-3	S4T2D2/23/05_0087023/05/2016-eff1-sea2-subm-tur0-1-cloud0-2-glare2-739	Summer	2016	5	S4	2016-05-23 14:26:00	2016-05-23	50.8192	-8.44934
6680	1339	81.4768	1	bs	0-1	0-2	2	g	2-3	S4T2D2/23/05_0087023/05/2016-eff1-sea2-subg-tur0-1-cloud0-2-glare2-740	Summer	2016	5	S4	2016-05-23 14:29:00	2016-05-23	50.8853	-8.46953
6681	1325	105.655	1	Shark	0-1	0-2	3	g	2-3	S4T2D1/23/05_0087023/05/2016-eff1-sea2-subg-tur0-1-cloud0-2-glare3-742	Summer	2016	5	S4	2016-05-23 14:30:00	2016-05-23	50.9115	-8.477
6682	1325	42.2489	1	Shark	0-1	0-2	3	g	2-3	S4T2D1/23/05_0087023/05/2016-eff1-sea2-subg-tur0-1-cloud0-2-glare3-742	Summer	2016	5	S4	2016-05-23 14:31:00	2016-05-23	50.9462	-8.48658
6683	1325	189.502	1	Shark	0-1	0-2	3	g	2-3	S4T2D1/23/05_0087023/05/2016-eff1-sea2-subg-tur0-1-cloud0-2-glare3-742	Summer	2016	5	S4	2016-05-23 14:32:00	2016-05-23	50.9734	-8.4945
6687	1325	38.8979	1	Shark	0-1	0-2	3	g	2-3	S4T2D1/23/05_0087023/05/2016-eff1-sea2-subg-tur0-1-cloud0-2-glare3-742	Summer	2016	5	S4	2016-05-23 14:33:00	2016-05-23	51.0045	-8.50529
6689	1325	38.8979	1	Shark	0-1	0-2	3	g	2-3	S4T2D1/23/05_0087023/05/2016-eff1-sea2-subg-tur0-1-cloud0-2-glare3-742	Summer	2016	5	S4	2016-05-23 14:34:00	2016-05-23	51.0252	-8.51208
6694	1325	59.4603	1	bs	0-1	0-2	3	p	2-3	S4T2D1/23/05_0087023/05/2016-eff1-sea2-subg-tur0-1-cloud0-2-glare3-742	Summer	2016	5	S4	2016-05-23 14:38:00	2016-05-23	51.1274	-8.54108
6695	1323	375.206	1	bs	0-1	0-2	3	g	0-1	S4T2D1/23/05_0087023/05/2016-eff1-sea1-subg-tur0-1-cloud0-2-glare3-743	Summer	2016	5	S4	2016-05-23 14:39:00	2016-05-23	51.1595	-8.5485
6698	1323	73.9368	1	bs	0-1	0-2	3	p	0-1	S4T2D1/23/05_0087023/05/2016-eff1-sea1-subg-tur0-1-cloud0-2-glare3-743	Summer	2016	5	S4	2016-05-23 14:42:00	2016-05-23	51.2314	-8.56984
6710	1323	19.2341	1	Shark	0-1	0-2	3	g	0-1	S4T2D1/23/05_0087023/05/2016-eff1-sea1-subg-tur0-1-cloud0-2-glare3-743	Summer	2016	5	S4	2016-05-23 14:46:00	2016-05-23	51.3369	-8.60044
7027	1564	16.0104	1	bs	0-1	0-2	2	m	0-1	S8EXC/27/05_0088127/05/2016-eff1-sea1-subm-tur0-1-cloud0-2-glare2-772	Summer	2016	5	S8	2016-05-27 09:28:00	2016-05-27	52.3489	-10.7276
7261	640	109.957	1	bs	0-1	3-5	3	m	2-3	S3T1C2/28/05_0089828/05/2016-eff1-sea2-subm-tur0-1-cloud3-5-glare3-825	Summer	2016	5	S3	2016-05-28 12:57:00	2016-05-28	52.6627	-13.081
7336	1538	49.0347	1	bs	0-1	3-5	1	g	0-1	S7EXB/28/05_0089928/05/2016-eff1-sea0-subg-tur0-1-cloud3-5-glare1-831	Summer	2016	5	S7	2016-05-28 14:13:00	2016-05-28	52.449	-10.9808
7337	1538	292.861	1	Shark	0-1	3-5	1	m	0-1	S7EXB/28/05_0089928/05/2016-eff1-sea0-subg-tur0-1-cloud3-5-glare1-831	Summer	2016	5	S7	2016-05-28 14:13:00	2016-05-28	52.4562	-10.9616
7339	1538	344.173	1	Shark	0-1	3-5	1	m	0-1	S7EXB/28/05_0089928/05/2016-eff1-sea0-subg-tur0-1-cloud3-5-glare1-831	Summer	2016	5	S7	2016-05-28 14:15:00	2016-05-28	52.4708	-10.9113
7453	330	203.242	1	Shark	0-1	6-8	2	m	0-1	S2T1D1/29/05_0090129/05/2016-eff1-sea0-subg-tur0-1-cloud6-8-glare2-839	Summer	2016	5	S2	2016-05-29 10:19:00	2016-05-29	52.4671	-14.0868
7485	555	97.3028	1	bs	0-1	0-2	3	g	0-1	S2T2F2/29/05_0090429/05/2016-eff1-sea0-subg-tur0-1-cloud0-2-glare3-878	Summer	2016	5	S2	2016-05-29 12:44:00	2016-05-29	50.5412	-14.2462
7489	555	114.351	1	Shark	0-1	0-2	3	g	0-1	S2T2F2/29/05_0090429/05/2016-eff1-sea0-subg-tur0-1-cloud0-2-glare3-878	Summer	2016	5	S2	2016-05-29 12:53:00	2016-05-29	50.399	-13.9036
7501	931	183	1	Shark	0-1	0-2	2	m	0-1	S3T2E1/29/05_0090529/05/2016-eff1-sea1-subm-tur0-1-cloud0-2-glare2-881	Summer	2016	5	S3	2016-05-29 13:41:00	2016-05-29	50.9012	-12.5242
7641	743	176.721	1	bs	0-1	0-2	3	m	2-3	S3T1G1/03/06_0090903/06/2016-eff1-sea2-subm-tur0-1-cloud0-2-glare3-892	Summer	2016	6	S3	2016-06-03 10:43:00	2016-06-03	50.264	-11.8205
7642	743	52.4744	1	bs	0-1	0-2	3	m	2-3	S3T1G1/03/06_0090903/06/2016-eff1-sea2-subm-tur0-1-cloud0-2-glare3-892	Summer	2016	6	S3	2016-06-03 10:44:00	2016-06-03	50.2527	-11.8634
7643	743	55.9487	1	bs	0-1	0-2	3	m	2-3	S3T1G1/03/06_0090903/06/2016-eff1-sea2-subm-tur0-1-cloud0-2-glare3-892	Summer	2016	6	S3	2016-06-03 10:45:00	2016-06-03	50.2445	-11.8987
7645	743	12.7966	1	bs	0-1	0-2	3	m	2-3	S3T1G1/03/06_0090903/06/2016-eff1-sea2-subm-tur0-1-cloud0-2-glare3-892	Summer	2016	6	S3	2016-06-03 10:48:00	2016-06-03	50.2228	-11.9833
7649	760	164.774	1	bs	0-1	0-2	3	m	2-3	S3T1G2/03/06_0090903/06/2016-eff1-sea2-subm-tur0-1-cloud0-2-glare3-893	Summer	2016	6	S3	2016-06-03 10:57:00	2016-06-03	50.1393	-12.3179
7652	760	128.138	1	Shark	0-1	0-2	3	m	2-3	S3T1G2/03/06_0090903/06/2016-eff1-sea2-subm-tur0-1-cloud0-2-glare3-893	Summer	2016	6	S3	2016-06-03 11:11:00	2016-06-03	50.0007	-12.8634
7654	758	101.439	1	bs	0-1	0-2	2	m	0-1	S3T1G2/03/06_0090903/06/2016-eff1-sea1-subm-tur0-1-cloud0-2-glare2-894	Summer	2016	6	S3	2016-06-03 11:18:00	2016-06-03	49.9363	-13.1176
8088	442	28.9844	1	bs	0-1	6-8	1	m	0-1	S2T2B2/07/06_0093307/06/2016-eff1-sea1-subm-tur0-1-cloud6-8-glare1-990	Summer	2016	6	S2	2016-06-07 12:49:00	2016-06-07	53.4875	-13.8504
8116	819	59.4603	1	bs	0-1	6-8	1	m	0-1	S3T2A1/07/06_0093507/06/2016-eff1-sea1-subm-tur0-1-cloud6-8-glare1-1005	Summer	2016	6	S3	2016-06-07 14:37:00	2016-06-07	53.6255	-12.4765
8191	819	93.2432	1	bs	0-1	6-8	1	m	0-1	S3T2A1/07/06_0093507/06/2016-eff1-sea1-subm-tur0-1-cloud6-8-glare1-1005	Summer	2016	6	S3	2016-06-07 15:00:00	2016-06-07	53.8579	-11.5675
8194	819	97.3028	1	bs	0-1	6-8	1	m	0-1	S3T2A1/07/06_0093507/06/2016-eff1-sea1-subm-tur0-1-cloud6-8-glare1-1005	Summer	2016	6	S3	2016-06-07 15:01:00	2016-06-07	53.8667	-11.5286
8221	1456	101.439	1	Shark	0-1	6-8	0	m	2-3	S6EXB/18/06_0094018/06/2016-eff1-sea2-subm-tur0-1-cloud6-8-glare0-1025	Summer	2016	6	S6	2016-06-18 10:08:00	2016-06-18	55.3436	-8.04639
8314	1046	81.4768	1	bs	0-1	6-8	1	m	2-3	S4T1A1/27/06_0094627/06/2016-eff1-sea2-subm-tur0-1-cloud6-8-glare1-1053	Summer	2016	6	S4	2016-06-27 15:39:00	2016-06-27	49.4185	-10.8109
8329	1117	52.4744	1	bs	0-1	6-8	1	m	0-1	S4T1B1/27/06_0094727/06/2016-eff1-sea1-subm-tur0-1-cloud6-8-glare1-1059	Summer	2016	6	S4	2016-06-27 16:06:00	2016-06-27	49.3251	-10.642
8491	1600	55.9487	1	bs	0-1	6-8	2	m	0-1	S8EXL/05/07_0095605/07/2016-eff1-sea1-subm-tur0-1-cloud6-8-glare2-1080	Summer	2016	7	S8	2016-07-05 09:00:00	2016-07-05	52.0065	-10.904
8492	1600	9.59062	1	bs	0-1	6-8	2	m	0-1	S8EXL/05/07_0095605/07/2016-eff1-sea1-subm-tur0-1-cloud6-8-glare2-1080	Summer	2016	7	S8	2016-07-05 09:00:00	2016-07-05	52.0078	-10.9018
8493	1600	93.2432	1	bs	0-1	6-8	2	m	0-1	S8EXL/05/07_0095605/07/2016-eff1-sea1-subm-tur0-1-cloud6-8-glare2-1080	Summer	2016	7	S8	2016-07-05 09:00:00	2016-07-05	52.0118	-10.8952
8496	1597	63.012	1	bs	0-1	6-8	2	m	0-1	S8EXK/05/07_0095705/07/2016-eff1-sea1-subm-tur0-1-cloud6-8-glare2-1081	Summer	2016	7	S8	2016-07-05 09:02:00	2016-07-05	52.0048	-10.8612
8497	1597	101.439	1	bs	0-1	6-8	2	m	0-1	S8EXK/05/07_0095705/07/2016-eff1-sea1-subm-tur0-1-cloud6-8-glare2-1081	Summer	2016	7	S8	2016-07-05 09:03:00	2016-07-05	51.9961	-10.846
8555	1597	66.6066	1	bs	0-1	6-8	2	m	0-1	S8EXK/05/07_0095705/07/2016-eff1-sea1-subm-tur0-1-cloud6-8-glare2-1081	Summer	2016	7	S8	2016-07-05 09:41:00	2016-07-05	51.276	-9.68937
8590	698	85.3343	1	Shark	0-1	6-8	0	m	2-3	S3T1F1/07/07_0096007/07/2016-eff1-sea3-subm-tur0-1-cloud6-8-glare0-1086	Summer	2016	7	S3	2016-07-07 07:52:00	2016-07-07	51.0233	-13.1831
8591	698	38.8979	1	Shark	0-1	6-8	0	m	2-3	S3T1F1/07/07_0096007/07/2016-eff1-sea3-subm-tur0-1-cloud6-8-glare0-1086	Summer	2016	7	S3	2016-07-07 07:54:00	2016-07-07	50.9996	-13.0968
8605	709	93.2432	1	bs	0-1	6-8	0	m	2-3	S3T1F2/07/07_0096007/07/2016-eff1-sea2-subm-tur0-1-cloud6-8-glare0-1088	Summer	2016	7	S3	2016-07-07 08:17:00	2016-07-07	50.7762	-12.2208
8194	819	97.3028	1	bs	0-1	6-8	1	m	0-1	S3T2A1/07/06_0093507/06/2016-eff1-sea1-subm-tur0-1-cloud6-8-glare1-1005	Summer	2016	6	S3	2016-06-07 15:01:00	2016-06-07	53.8667	-11.5286
8221	1456	101.439	1	Shark	0-1	6-8	0	m	2-3	S6EXB/18/06_0094018/06/2016-eff1-sea2-subm-tur0-1-cloud6-8-glare0-1025	Summer	2016	6	S6	2016-06-18 10:08:00	2016-06-18	55.3436	-8.04639
8314	1046	81.4768	1	bs	0-1	6-8	1	m	2-3	S4T1A1/27/06_0094627/06/2016-eff1-sea2-subm-tur0-1-cloud6-8-glare1-1053	Summer	2016	6	S4	2016-06-27 15:39:00	2016-06-27	49.4185	-10.8109
8329	1117	52.4744	1	bs	0-1	6-8	1	m	0-1	S4T1B1/27/06_0094727/06/2016-eff1-sea1-subm-tur0-1-cloud6-8-glare1-1059	Summer	2016	6	S4	2016-06-27 16:06:00	2016-06-27	49.3251	-10.642
8491	1600	55.9487	1	bs	0-1	6-8	2	m	0-1	S8EXL/05/07_0095605/07/2016-eff1-sea1-subm-tur0-1-cloud6-8-glare2-1080	Summer	2016	7	S8	2016-07-05 09:00:00	2016-07-05	52.0065	-10.904
8492	1600	9.59062	1	bs	0-1	6-8	2	m	0-1	S8EXL/05/07_0095605/07/2016-eff1-sea1-subm-tur0-1-cloud6-8-glare2-1080	Summer	2016	7	S8	2016-07-05 09:00:00	2016-07-05	52.0078	-10.9018
8493	1600	93.2432	1	bs	0-1	6-8	2	m	0-1	S8EXL/05/07_0095605/07/2016-eff1-sea1-subm-tur0-1-cloud6-8-glare2-1080	Summer	2016	7	S8	2016-07-05 09:00:00	2016-07-05	52.0118	-10.8952
8496	1597	63.012	1	bs	0-1	6-8	2	m	0-1	S8EXK/05/07_0095705/07/2016-eff1-sea1-subm-tur0-1-cloud6-8-glare2-1081	Summer	2016	7	S8	2016-07-05 09:02:00	2016-07-05	52.0048	-10.8612
8497	1597	101.439	1	bs	0-1	6-8	2	m	0-1	S8EXK/05/07_0095705/07/2016-eff1-sea1-subm-tur0-1-cloud6-8-glare2-1081	Summer	2016	7	S8	2016-07-05 09:03:00	2016-07-05	51.9961	-10.846
8555	1597	66.6066	1	bs	0-1	6-8	2	m	0-1	S8EXK/05/07_0095705/07/2016-eff1-sea1-subm-tur0-1-cloud6-8-glare2-1081	Summer	2016	7	S8	2016-07-05 09:41:00	2016-07-05	51.276	-9.68937
8590	698	85.3343	1	Shark	0-1	6-8	0	m	2-3	S3T1F1/07/07_0096007/07/2016-eff1-sea3-subm-tur0-1-cloud6-8-glare0-1086	Summer	2016	7	S3	2016-07-07 07:52:00	2016-07-07	51.0233	-13.1831
8591	698	38.8979	1	Shark	0-1	6-8	0	m	2-3	S3T1F1/07/07_0096007/07/2016-eff1-sea3-subm-tur0-1-cloud6-8-glare0-1086	Summer	2016	7	S3	2016-07-07 07:54:00	2016-07-07	50.9996	-13.0968
8605	709	93.2432	1	bs	0-1	6-8	0	m	2-3	S3T1F2/07/07_0096007/07/2016-eff1-sea2-subm-tur0-1-cloud6-8-glare0-1088	Summer	2016	7	S3	2016-07-07 08:17:00	2016-07-07	50.7762	-12.2208
9253	1200		1	Shark	0-1	6-8	2	m	2-3	S4T1E1/13_11_0098613/11/2016-eff1-sea2-subm-tur0-1-cloud6-8-glare2-1204	Winter	2016	11	S4	2016-11-13 08:40:20	2016-11-13	50.9153	-7.82515

## Sheet: Effort segments
ID	ParentID	Label	Segment_length	Substratum	Season	Year	Month	Seastate	Turbidity	Cloud	Glare	sub
1	1	S1T1A1/21/05_0085821/05/2016-eff1-sea2-subm-tur0-1-cloud6-8-glare0-698	10.1078	S1	Summer	2016	5	2	0-1	6-8	0	m
2	1	S1T1A1/21/05_0085821/05/2016-eff1-sea3-subm-tur0-1-cloud6-8-glare0-699	6.59049	S1	Summer	2016	5	3	0-1	6-8	0	m
3	1	S1T1A1/21/05_0085821/05/2016-eff1-sea3-subm-tur0-1-cloud6-8-glare2-700	23.9829	S1	Summer	2016	5	3	0-1	6-8	2	m
4	1	S1T1A1/22/11_0077722/11/2015-eff1-sea4-5-subm-tur0-1-cloud0-2-glare1-417	4.26353	S1	Winter	2015	11	4-5	0-1	0-2	1	m
5	1	S1T1A1/22/11_0077722/11/2015-eff1-sea4-5-subm-tur0-1-cloud0-2-glare2-414	10.4961	S1	Winter	2015	11	4-5	0-1	0-2	2	m
6	1	S1T1A1/22/11_0077722/11/2015-eff1-sea4-5-subm-tur0-1-cloud0-2-glare2-416	1.25888	S1	Winter	2015	11	4-5	0-1	0-2	2	m
7	1	S1T1A1/22/11_0077722/11/2015-eff1-sea4-5-subm-tur0-1-cloud0-2-glare2-418	29.1182	S1	Winter	2015	11	4-5	0-1	0-2	2	m
8	1	S1T1A1/22/11_0077722/11/2015-eff1-sea4-5-subm-tur0-1-cloud0-2-glare3-413	4.79559	S1	Winter	2015	11	4-5	0-1	0-2	3	m
9	1	S1T1A1/22/11_0077722/11/2015-eff1-sea4-5-subp-tur0-1-cloud0-2-glare2-415	43.4495	S1	Winter	2015	11	4-5	0-1	0-2	2	p
10	1	S1T1A1/23_11_0101023/11/2016-eff1-sea1-subm-tur0-1-cloud3-5-glare1-1284	0.697683	S1	Winter	2016	11	1	0-1	3-5	1	m
11	1	S1T1A1/23_11_0101023/11/2016-eff1-sea2-subm-tur0-1-cloud3-5-glare1-1283	0.22155	S1	Winter	2016	11	2	0-1	3-5	1	m
12	1	S1T1A1/23_11_0101123/11/2016-eff1-sea1-subm-tur0-1-cloud3-5-glare1-1285	2.14485	S1	Winter	2016	11	1	0-1	3-5	1	m
13	1	S1T1A1/23_11_0101223/11/2016-eff1-sea1-subm-tur0-1-cloud3-5-glare1-1286	35.4147	S1	Winter	2016	11	1	0-1	3-5	1	m
14	1	S1T1A1/23_11_0101223/11/2016-eff1-sea2-subm-tur0-1-cloud3-5-glare1-1287	2.15815	S1	Winter	2016	11	2	0-1	3-5	1	m
15	1	S1T1A1/A13/07_0081613/07/2015-eff1-sea3-subm-tur0-1-cloud3-5-glare2-287	56.2681	S1	Summer	2015	7	3	0-1	3-5	2	m
16	1	S1T1A1/A13/07_0081613/07/2015-eff1-sea3-subp-tur0-1-cloud3-5-glare2-288	34.2605	S1	Summer	2015	7	3	0-1	3-5	2	p
17	1	S1T1A1/A13/07_0081613/07/2015-eff1-sea4-5-subp-tur0-1-cloud3-5-glare2-289	0.611204	S1	Summer	2015	7	4-5	0-1	3-5	2	p
18	1	S1T1A1/A13/07_0081713/07/2015-eff1-sea4-5-subp-tur0-1-cloud3-5-glare2-290	0.207626	S1	Summer	2015	7	4-5	0-1	3-5	2	p
19	1	S1T1B1/04/06_0092204/06/2016-eff1-sea1-subm-tur0-1-cloud6-8-glare0-932	14.3843	S1	Summer	2016	6	1	0-1	6-8	0	m
20	1	S1T1B1/04/06_0092204/06/2016-eff1-sea1-subm-tur0-1-cloud6-8-glare0-934	3.11268	S1	Summer	2016	6	1	0-1	6-8	0	m
21	1	S1T1B1/04/06_0092204/06/2016-eff1-sea1-subm-tur0-1-cloud6-8-glare2-935	50.2819	S1	Summer	2016	6	1	0-1	6-8	2	m
22	1	S1T1B1/04/06_0092204/06/2016-eff1-sea1-subm-tur0-1-cloud6-8-glare3-936	7.64789	S1	Summer	2016	6	1	0-1	6-8	3	m
23	1	S1T1B1/04/06_0092204/06/2016-eff1-sea2-subm-tur0-1-cloud6-8-glare0-933	22.5749	S1	Summer	2016	6	2	0-1	6-8	0	m
24	1	S1T1B1/22/11_0077822/11/2015-eff1-sea4-5-subm-tur0-1-cloud0-2-glare2-419	10.4508	S1	Winter	2015	11	4-5	0-1	0-2	2	m
25	1	S1T1B1/22/11_0077922/11/2015-eff1-sea4-5-subm-tur0-1-cloud3-5-glare2-420	72.2923	S1	Winter	2015	11	4-5	0-1	3-5	2	m
26	1	S1T1B1/23_11_0101323/11/2016-eff1-sea1-subm-tur0-1-cloud3-5-glare0-1295	27.5674	S1	Winter	2016	11	1	0-1	3-5	0	m
27	1	S1T1B1/23_11_0101323/11/2016-eff1-sea1-subm-tur0-1-cloud3-5-glare1-1294	21.4087	S1	Winter	2016	11	1	0-1	3-5	1	m
28	1	S1T1B1/23_11_0101323/11/2016-eff1-sea2-subm-tur0-1-cloud3-5-glare0-1290	0.608625	S1	Winter	2016	11	2	0-1	3-5	0	m
29	1	S1T1B1/23_11_0101323/11/2016-eff1-sea2-subm-tur0-1-cloud3-5-glare0-1292	1.8845	S1	Winter	2016	11	2	0-1	3-5	0	m
30	1	S1T1B1/23_11_0101323/11/2016-eff1-sea2-subm-tur0-1-cloud3-5-glare1-1289	4.09979	S1	Winter	2016	11	2	0-1	3-5	1	m
31	1	S1T1B1/23_11_0101323/11/2016-eff1-sea2-subm-tur0-1-cloud3-5-glare1-1293	2.04142	S1	Winter	2016	11	2	0-1	3-5	1	m
32	1	S1T1B1/23_11_0101323/11/2016-eff1-sea2-subm-tur0-1-cloud3-5-glare2-1288	35.0866	S1	Winter	2016	11	2	0-1	3-5	2	m
33	1	S1T1B1/23_11_0101323/11/2016-eff1-sea2-subm-tur0-1-cloud3-5-glare2-1291	3.91641	S1	Winter	2016	11	2	0-1	3-5	2	m
34	1	S1T1B1/A13/07_0081813/07/2015-eff0.5-sea4-5-subm-tur0-1-cloud3-5-glare3-293	0.356496	S1	Summer	2015	7	4-5	0-1	3-5	3	m
35	1	S1T1B1/A13/07_0081813/07/2015-eff1-sea4-5-subm-tur0-1-cloud3-5-glare3-292	19.5763	S1	Summer	2015	7	4-5	0-1	3-5	3	m
36	1	S1T1B1/A13/07_0081813/07/2015-eff1-sea4-5-subp-tur0-1-cloud3-5-glare2-291	0.604721	S1	Summer	2015	7	4-5	0-1	3-5	2	p
37	1	S1T1B1/A13/07_0081913/07/2015-eff0.5-sea4-5-subm-tur0-1-cloud3-5-glare2-295	0.796576	S1	Summer	2015	7	4-5	0-1	3-5	2	m
38	1	S1T1B1/A13/07_0081913/07/2015-eff1-sea3-subm-tur0-1-cloud3-5-glare2-294	31.0798	S1	Summer	2015	7	3	0-1	3-5	2	m
39	1	S1T1B2/21/05_0085621/05/2016-eff1-sea1-subm-tur0-1-cloud6-8-glare1-694	66.4104	S1	Summer	2016	5	1	0-1	6-8	1	m
40	1	S1T1B2/21/05_0085621/05/2016-eff1-sea1-subm-tur0-1-cloud6-8-glare2-695	28.9491	S1	Summer	2016	5	1	0-1	6-8	2	m
41	1	S1T1B2/22/11_0077922/11/2015-eff1-sea4-5-subm-tur0-1-cloud3-5-glare2-421	31.154	S1	Winter	2015	11	4-5	0-1	3-5	2	m
42	1	S1T1B2/22/11_0078022/11/2015-eff1-sea3-subm-tur0-1-cloud3-5-glare0-425	29.0945	S1	Winter	2015	11	3	0-1	3-5	0	m
43	1	S1T1B2/22/11_0078022/11/2015-eff1-sea4-5-subm-tur0-1-cloud3-5-glare0-422	21.062	S1	Winter	2015	11	4-5	0-1	3-5	0	m
44	1	S1T1B2/22/11_0078022/11/2015-eff1-sea4-5-subm-tur0-1-cloud3-5-glare0-424	7.97309	S1	Winter	2015	11	4-5	0-1	3-5	0	m
45	1	S1T1B2/22/11_0078022/11/2015-eff1-sea4-5-subm-tur0-1-cloud3-5-glare1-423	30.3323	S1	Winter	2015	11	4-5	0-1	3-5	1	m
46	1	S1T1B2/23_11_0101523/11/2016-eff1-sea1-subm-tur0-1-cloud0-2-glare3-1298	3.0958	S1	Winter	2016	11	1	0-1	0-2	3	m
47	1	S1T1B2/23_11_0101523/11/2016-eff1-sea2-subm-tur0-1-cloud0-2-glare2-1299	91.5436	S1	Winter	2016	11	2	0-1	0-2	2	m
48	1	S1T1B2/A13/07_0082013/07/2015-eff-sea4-5-subm-tur0-1-cloud3-5-glare3-298	0.001	S1	Summer	2015	7	4-5	0-1	3-5	3	m
49	1	S1T1B2/A13/07_0082013/07/2015-eff0.5-sea4-5-subm-tur0-1-cloud3-5-glare1-297	34.1888	S1	Summer	2015	7	4-5	0-1	3-5	1	m
50	1	S1T1B2/A13/07_0082013/07/2015-eff0.5-sea4-5-subm-tur0-1-cloud3-5-glare2-296	2.05738	S1	Summer	2015	7	4-5	0-1	3-5	2	m
51	1	S1T1B2/A13/07_0082013/07/2015-eff0.5-sea4-5-subm-tur0-1-cloud3-5-glare3-299	19.4195	S1	Summer	2015	7	4-5	0-1	3-5	3	m
52	1	S1T1C1/21/05_0085521/05/2016-eff1-sea1-subm-tur0-1-cloud6-8-glare1-693	57.7314	S1	Summer	2016	5	1	0-1	6-8	1	m
53	1	S1T1C1/21/05_0085521/05/2016-eff1-sea1-subm-tur0-1-cloud6-8-glare2-689	4.34136	S1	Summer	2016	5	1	0-1	6-8	2	m
54	1	S1T1C1/21/05_0085521/05/2016-eff1-sea1-subm-tur0-1-cloud6-8-glare2-692	29.6141	S1	Summer	2016	5	1	0-1	6-8	2	m
55	1	S1T1C1/21/05_0085521/05/2016-eff1-sea1-subp-tur0-1-cloud6-8-glare2-690	0.590443	S1	Summer	2016	5	1	0-1	6-8	2	p
56	1	S1T1C1/21/05_0085521/05/2016-eff1-sea1-subp-tur0-1-cloud6-8-glare2-691	3.36888	S1	Summer	2016	5	1	0-1	6-8	2	p
57	1	S1T1C1/22/11_0078122/11/2015-eff1-sea3-subm-tur0-1-cloud6-8-glare0-426	66.3276	S1	Winter	2015	11	3	0-1	6-8	0	m
58	1	S1T1C1/22/11_0078122/11/2015-eff1-sea4-5-subm-tur0-1-cloud6-8-glare0-427	15.7667	S1	Winter	2015	11	4-5	0-1	6-8	0	m
59	1	S1T1C1/23_11_0101623/11/2016-eff1-sea2-subm-tur0-1-cloud0-2-glare2-1300	63.7934	S1	Winter	2016	11	2	0-1	0-2	2	m
60	1	S1T1C1/23_11_0101623/11/2016-eff1-sea2-subm-tur0-1-cloud0-2-glare3-1301	33.7432	S1	Winter	2016	11	2	0-1	0-2	3	m
61	1	S1T1C1/A13/07_0082113/07/2015-eff0.5-sea4-5-subm-tur0-1-cloud0-2-glare2-300	40.1197	S1	Summer	2015	7	4-5	0-1	0-2	2	m
62	1	S1T1C2/04/06_0092504/06/2016-eff1-sea2-subm-tur0-1-cloud0-2-glare2-942	34.4803	S1	Summer	2016	6	2	0-1	0-2	2	m
63	1	S1T1C2/04/06_0092504/06/2016-eff1-sea3-subm-tur0-1-cloud0-2-glare2-941	65.4927	S1	Summer	2016	6	3	0-1	0-2	2	m
64	1	S1T1C2/22/11_0078122/11/2015-eff1-sea4-5-subm-tur0-1-cloud6-8-glare0-428	29.9124	S1	Winter	2015	11	4-5	0-1	6-8	0	m
65	1	S1T1C2/22/11_0078122/11/2015-eff1-sea4-5-subm-tur0-1-cloud6-8-glare2-429	88.3831	S1	Winter	2015	11	4-5	0-1	6-8	2	m
66	1	S1T1C2/23_11_0101623/11/2016-eff1-sea1-subm-tur0-1-cloud0-2-glare1-1305	24.4643	S1	Winter	2016	11	1	0-1	0-2	1	m
67	1	S1T1C2/23_11_0101623/11/2016-eff1-sea1-subm-tur0-1-cloud0-2-glare2-1304	7.49622	S1	Winter	2016	11	1	0-1	0-2	2	m
68	1	S1T1C2/23_11_0101623/11/2016-eff1-sea1-subm-tur0-1-cloud0-2-glare3-1303	51.1827	S1	Winter	2016	11	1	0-1	0-2	3	m
69	1	S1T1C2/23_11_0101623/11/2016-eff1-sea2-subm-tur0-1-cloud0-2-glare0-1306	5.20331	S1	Winter	2016	11	2	0-1	0-2	0	m
70	1	S1T1C2/23_11_0101623/11/2016-eff1-sea2-subm-tur0-1-cloud0-2-glare2-1307	10.2603	S1	Winter	2016	11	2	0-1	0-2	2	m
71	1	S1T1C2/23_11_0101623/11/2016-eff1-sea2-subm-tur0-1-cloud0-2-glare3-1302	0.783687	S1	Winter	2016	11	2	0-1	0-2	3	m
72	1	S1T1C2/A13/07_0082113/07/2015-eff0.5-sea4-5-subm-tur0-1-cloud0-2-glare2-301	59.3895	S1	Summer	2015	7	4-5	0-1	0-2	2	m
73	1	S1T1D1/23/06_0083623/06/2015-eff1-sea4-5-subm-tur0-1-cloud6-8-glare0-194	24.024	S1	Summer	2015	6	4-5	0-1	6-8	0	m
74	1	S1T1D1/23/06_0083723/06/2015-eff1-sea2-subg-tur0-1-cloud6-8-glare1-197	16.3453	S1	Summer	2015	6	2	0-1	6-8	1	g
75	1	S1T1D1/23/06_0083723/06/2015-eff1-sea3-subm-tur0-1-cloud6-8-glare0-195	24.567	S1	Summer	2015	6	3	0-1	6-8	0	m
76	1	S1T1D1/23/06_0083723/06/2015-eff1-sea3-subm-tur0-1-cloud6-8-glare1-196	17.597	S1	Summer	2015	6	3	0-1	6-8	1	m
77	1	S1T1D1/25_11_0102625/11/2016-eff1-sea0-subm-tur0-1-cloud0-2-glare2-1351	28.7629	S1	Winter	2016	11	0	0-1	0-2	2	m
78	1	S1T1D1/25_11_0102625/11/2016-eff1-sea0-subm-tur0-1-cloud3-5-glare2-1352	1.31517	S1	Winter	2016	11	0	0-1	3-5	2	m
79	1	S1T1D1/25_11_0102625/11/2016-eff1-sea1-subm-tur0-1-cloud0-2-glare1-1349	13.2866	S1	Winter	2016	11	1	0-1	0-2	1	m
80	1	S1T1D1/25_11_0102625/11/2016-eff1-sea1-subm-tur0-1-cloud0-2-glare2-1350	12.8374	S1	Winter	2016	11	1	0-1	0-2	2	m
81	1	S1T1D1/25_11_0102625/11/2016-eff1-sea2-subm-tur0-1-cloud0-2-glare1-1348	40.2716	S1	Winter	2016	11	2	0-1	0-2	1	m
82	1	S1T1D1/27/05_0089027/05/2016-eff1-sea2-subm-tur0-1-cloud6-8-glare1-789	97.5657	S1	Summer	2016	5	2	0-1	6-8	1	m
83	1	S1T1D1/30/11_0079130/11/2015-eff1-sea3-subm-tur0-1-cloud6-8-glare0-468	62.2595	S1	Winter	2015	11	3	0-1	6-8	0	m
84	1	S1T1D1/30/11_0079130/11/2015-eff1-sea3-subm-tur0-1-cloud6-8-glare1-467	23.71	S1	Winter	2015	11	3	0-1	6-8	1	m
85	1	S1T1D2/04/06_0092604/06/2016-eff1-sea2-subm-tur0-1-cloud0-2-glare2-943	102.956	S1	Summer	2016	6	2	0-1	0-2	2	m
86	1	S1T1D2/24_11_0102024/11/2016-eff1-sea1-subm-tur0-1-cloud0-2-glare1-1323	15.2153	S1	Winter	2016	11	1	0-1	0-2	1	m
87	1	S1T1D2/24_11_0102024/11/2016-eff1-sea2-subm-tur0-1-cloud0-2-glare0-1325	17.3919	S1	Winter	2016	11	2	0-1	0-2	0	m
88	1	S1T1D2/24_11_0102024/11/2016-eff1-sea2-subm-tur0-1-cloud0-2-glare1-1322	25.3466	S1	Winter	2016	11	2	0-1	0-2	1	m
89	1	S1T1D2/24_11_0102024/11/2016-eff1-sea2-subm-tur0-1-cloud0-2-glare1-1324	27.7582	S1	Winter	2016	11	2	0-1	0-2	1	m
90	1	S1T1D2/24_11_0102024/11/2016-eff1-sea2-subm-tur0-1-cloud0-2-glare1-1326	12.9647	S1	Winter	2016	11	2	0-1	0-2	1	m
91	1	S1T1D2/24_11_0102024/11/2016-eff1-sea2-subm-tur0-1-cloud3-5-glare2-1321	1.72676	S1	Winter	2016	11	2	0-1	3-5	2	m
92	1	S1T1D2/30/11_0079130/11/2015-eff1-sea3-subm-tur0-1-cloud6-8-glare0-462	27.3834	S1	Winter	2015	11	3	0-1	6-8	0	m
93	1	S1T1D2/30/11_0079130/11/2015-eff1-sea3-subm-tur0-1-cloud6-8-glare0-464	4.95313	S1	Winter	2015	11	3	0-1	6-8	0	m
94	1	S1T1D2/30/11_0079130/11/2015-eff1-sea3-subm-tur0-1-cloud6-8-glare1-466	64.3649	S1	Winter	2015	11	3	0-1	6-8	1	m
95	1	S1T1D2/30/11_0079130/11/2015-eff1-sea3-subp-tur0-1-cloud6-8-glare1-465	4.57427	S1	Winter	2015	11	3	0-1	6-8	1	p
96	1	S1T1D2/30/11_0079130/11/2015-eff1-sea4-5-subm-tur0-1-cloud6-8-glare0-463	21.7955	S1	Winter	2015	11	4-5	0-1	6-8	0	m
97	1	S1T1D2/A14/07_0083114/07/2015-eff0.5-sea2-subm-tur0-1-cloud6-8-glare2-348	9.09072	S1	Summer	2015	7	2	0-1	6-8	2	m
98	1	S1T1D2/A14/07_0083114/07/2015-eff1-sea1-subm-tur0-1-cloud6-8-glare2-346	26.5873	S1	Summer	2015	7	1	0-1	6-8	2	m
99	1	S1T1D2/A14/07_0083114/07/2015-eff1-sea2-subm-tur0-1-cloud6-8-glare2-343	3.17556	S1	Summer	2015	7	2	0-1	6-8	2	m
100	1	S1T1D2/A14/07_0083114/07/2015-eff1-sea2-subm-tur0-1-cloud6-8-glare2-345	12.949	S1	Summer	2015	7	2	0-1	6-8	2	m
101	1	S1T1D2/A14/07_0083114/07/2015-eff1-sea2-subm-tur0-1-cloud6-8-glare2-347	4.00266	S1	Summer	2015	7	2	0-1	6-8	2	m
102	1	S1T1D2/A14/07_0083114/07/2015-eff1-sea2-subm-tur0-1-cloud6-8-glare2-349	11.8401	S1	Summer	2015	7	2	0-1	6-8	2	m
103	1	S1T1D2/A14/07_0083114/07/2015-eff1-sea2-subm-tur0-1-cloud6-8-glare3-344	24.3079	S1	Summer	2015	7	2	0-1	6-8	3	m
104	1	S1T1D2/A14/07_0083114/07/2015-eff1-sea3-subm-tur0-1-cloud6-8-glare1-342	9.98494	S1	Summer	2015	7	3	0-1	6-8	1	m
105	1	S1T1D2/A14/07_0083114/07/2015-eff1-sea3-subm-tur0-1-cloud6-8-glare2-341	7.80442	S1	Summer	2015	7	3	0-1	6-8	2	m
106	1	S1T1E1/04/06_0092704/06/2016-eff1-sea0-subg-tur0-1-cloud0-2-glare2-946	32.0199	S1	Summer	2016	6	0	0-1	0-2	2	g
107	1	S1T1E1/04/06_0092704/06/2016-eff1-sea1-subg-tur0-1-cloud0-2-glare2-945	13.3775	S1	Summer	2016	6	1	0-1	0-2	2	g
108	1	S1T1E1/04/06_0092704/06/2016-eff1-sea2-subm-tur0-1-cloud0-2-glare2-944	52.7895	S1	Summer	2016	6	2	0-1	0-2	2	m
109	1	S1T1E1/24_11_0102124/11/2016-eff1-sea1-subm-tur0-1-cloud6-8-glare3-1329	34.9662	S1	Winter	2016	11	1	0-1	6-8	3	m
110	1	S1T1E1/24_11_0102124/11/2016-eff1-sea2-subm-tur0-1-cloud6-8-glare2-1327	7.64646	S1	Winter	2016	11	2	0-1	6-8	2	m
111	1	S1T1E1/24_11_0102124/11/2016-eff1-sea2-subm-tur0-1-cloud6-8-glare3-1328	55.3551	S1	Winter	2016	11	2	0-1	6-8	3	m
112	1	S1T1E1/30/11_0079030/11/2015-eff1-sea2-subm-tur0-1-cloud6-8-glare0-459	3.4427	S1	Winter	2015	11	2	0-1	6-8	0	m
113	1	S1T1E1/30/11_0079030/11/2015-eff1-sea3-subm-tur0-1-cloud6-8-glare0-452	19.0163	S1	Winter	2015	11	3	0-1	6-8	0	m
114	1	S1T1E1/30/11_0079030/11/2015-eff1-sea3-subm-tur0-1-cloud6-8-glare0-456	10.6141	S1	Winter	2015	11	3	0-1	6-8	0	m
115	1	S1T1E1/30/11_0079030/11/2015-eff1-sea3-subm-tur0-1-cloud6-8-glare0-458	1.18494	S1	Winter	2015	11	3	0-1	6-8	0	m
116	1	S1T1E1/30/11_0079030/11/2015-eff1-sea3-subm-tur0-1-cloud6-8-glare0-460	15.9708	S1	Winter	2015	11	3	0-1	6-8	0	m
117	1	S1T1E1/30/11_0079030/11/2015-eff1-sea3-subp-tur0-1-cloud6-8-glare0-455	2.46547	S1	Winter	2015	11	3	0-1	6-8	0	p
118	1	S1T1E1/30/11_0079030/11/2015-eff1-sea4-5-subm-tur0-1-cloud6-8-glare0-453	2.91036	S1	Winter	2015	11	4-5	0-1	6-8	0	m
119	1	S1T1E1/30/11_0079030/11/2015-eff1-sea4-5-subm-tur0-1-cloud6-8-glare0-457	13.6526	S1	Winter	2015	11	4-5	0-1	6-8	0	m
120	1	S1T1E1/30/11_0079030/11/2015-eff1-sea4-5-subm-tur0-1-cloud6-8-glare0-461	7.20141	S1	Winter	2015	11	4-5	0-1	6-8	0	m
121	1	S1T1E1/30/11_0079030/11/2015-eff1-sea4-5-subp-tur0-1-cloud6-8-glare0-454	5.18159	S1	Winter	2015	11	4-5	0-1	6-8	0	p
122	1	S1T1E1/A14/07_0083214/07/2015-eff0.5-sea2-subm-tur0-1-cloud6-8-glare1-350	15.545	S1	Summer	2015	7	2	0-1	6-8	1	m
123	1	S1T1E1/A14/07_0083214/07/2015-eff0.5-sea2-subm-tur0-1-cloud6-8-glare3-352	24.9148	S1	Summer	2015	7	2	0-1	6-8	3	m
124	1	S1T1E1/A14/07_0083214/07/2015-eff1-sea2-subm-tur0-1-cloud6-8-glare3-351	6.73982	S1	Summer	2015	7	2	0-1	6-8	3	m
125	1	S1T1E2/04/06_0092704/06/2016-eff1-sea0-subg-tur0-1-cloud0-2-glare2-947	46.4289	S1	Summer	2016	6	0	0-1	0-2	2	g
126	1	S1T1E2/24_11_0102124/11/2016-eff1-sea1-subm-tur0-1-cloud6-8-glare3-1330	46.883	S1	Winter	2016	11	1	0-1	6-8	3	m
127	1	S1T1E2/30/11_0079030/11/2015-eff1-sea3-subm-tur0-1-cloud6-8-glare0-451	22.8492	S1	Winter	2015	11	3	0-1	6-8	0	m
128	1	S1T1E2/30/11_0079030/11/2015-eff1-sea4-5-subm-tur0-1-cloud6-8-glare0-450	4.46236	S1	Winter	2015	11	4-5	0-1	6-8	0	m
129	1	S1T1E2/A14/07_0083314/07/2015-eff0.5-sea3-subm-tur0-1-cloud6-8-glare3-353	10.9355	S1	Summer	2015	7	3	0-1	6-8	3	m
130	1	S1T2A1/21/05_0085721/05/2016-eff1-sea1-subm-tur0-1-cloud6-8-glare0-697	9.08794	S1	Summer	2016	5	1	0-1	6-8	0	m
131	1	S1T2A1/21/05_0085721/05/2016-eff1-sea1-subm-tur0-1-cloud6-8-glare2-696	35.6335	S1	Summer	2016	5	1	0-1	6-8	2	m
132	1	S1T2A1/23_11_0101423/11/2016-eff1-sea1-subm-tur0-1-cloud0-2-glare3-1297	43.9566	S1	Winter	2016	11	1	0-1	0-2	3	m
133	1	S1T2A1/23_11_0101423/11/2016-eff1-sea1-subm-tur0-1-cloud3-5-glare0-1296	1.14358	S1	Winter	2016	11	1	0-1	3-5	0	m
134	1	S1T2A1/25/02_0083925/02/2016-eff1-sea2-subm-tur0-1-cloud6-8-glare1-645	32.2606	S1	Winter	2015	2	2	0-1	6-8	1	m
135	1	S1T2A1/25/02_0083925/02/2016-eff1-sea3-subm-tur0-1-cloud3-5-glare1-643	2.1832	S1	Winter	2015	2	3	0-1	3-5	1	m
136	1	S1T2A1/25/02_0083925/02/2016-eff1-sea3-subm-tur0-1-cloud6-8-glare1-644	17.3484	S1	Winter	2015	2	3	0-1	6-8	1	m
137	1	S1T2A1/25/02_0083925/02/2016-eff1-sea3-subm-tur0-1-cloud6-8-glare1-646	32.7902	S1	Winter	2015	2	3	0-1	6-8	1	m
138	1	S1T2A1/A13/07_0081513/07/2015-eff1-sea2-subm-tur0-1-cloud3-5-glare0-285	4.1405	S1	Summer	2015	7	2	0-1	3-5	0	m
139	1	S1T2A1/A13/07_0081513/07/2015-eff1-sea2-subm-tur0-1-cloud3-5-glare1-286	7.53765	S1	Summer	2015	7	2	0-1	3-5	1	m
140	1	S1T2A1/A13/07_0081513/07/2015-eff1-sea3-subm-tur0-1-cloud3-5-glare0-284	28.7148	S1	Summer	2015	7	3	0-1	3-5	0	m
141	1	S1T2A1/A13/07_0081513/07/2015-eff1-sea3-subm-tur0-1-cloud3-5-glare2-283	6.69872	S1	Summer	2015	7	3	0-1	3-5	2	m
142	1	S1T2A1/A13/07_0081513/07/2015-eff1-sea4-5-subm-tur0-1-cloud3-5-glare2-282	36.1927	S1	Summer	2015	7	4-5	0-1	3-5	2	m
143	1	S1T2A1/A13/07_0081513/07/2015-eff1-sea4-5-subm-tur0-1-cloud6-8-glare2-281	0.379016	S1	Summer	2015	7	4-5	0-1	6-8	2	m
144	1	S1T2A2/04/06_0092304/06/2016-eff1-sea1-subm-tur0-1-cloud0-2-glare2-937	31.4024	S1	Summer	2016	6	1	0-1	0-2	2	m
145	1	S1T2A2/04/06_0092304/06/2016-eff1-sea2-subm-tur0-1-cloud0-2-glare2-938	67.9404	S1	Summer	2016	6	2	0-1	0-2	2	m
146	1	S1T2A2/24_11_0101724/11/2016-eff1-sea2-subm-tur0-1-cloud0-2-glare0-1309	16.8603	S1	Winter	2016	11	2	0-1	0-2	0	m
147	1	S1T2A2/24_11_0101724/11/2016-eff1-sea2-subm-tur0-1-cloud0-2-glare1-1308	81.9321	S1	Winter	2016	11	2	0-1	0-2	1	m
148	1	S1T2A2/25/02_0083825/02/2016-eff1-sea2-subm-tur0-1-cloud6-8-glare1-640	4.43703	S1	Winter	2015	2	2	0-1	6-8	1	m
149	1	S1T2A2/25/02_0083825/02/2016-eff1-sea3-subm-tur0-1-cloud6-8-glare1-639	15.4089	S1	Winter	2015	2	3	0-1	6-8	1	m
150	1	S1T2A2/25/02_0083825/02/2016-eff1-sea4-5-subm-tur0-1-cloud6-8-glare1-638	12.5395	S1	Winter	2015	2	4-5	0-1	6-8	1	m
151	1	S1T2A2/25/02_0083925/02/2016-eff1-sea2-subm-tur0-1-cloud6-8-glare1-641	3.46941	S1	Winter	2015	2	2	0-1	6-8	1	m
152	1	S1T2A2/25/02_0083925/02/2016-eff1-sea3-subm-tur0-1-cloud3-5-glare1-642	46.8787	S1	Winter	2015	2	3	0-1	3-5	1	m
153	1	S1T2A2/A13/07_0081513/07/2015-eff1-sea4-5-subm-tur0-1-cloud6-8-glare2-280	26.568	S1	Summer	2015	7	4-5	0-1	6-8	2	m
154	1	S1T2A2/A13/07_0081513/07/2015-eff1-sea4-5-subp-tur0-1-cloud6-8-glare2-279	54.465	S1	Summer	2015	7	4-5	0-1	6-8	2	p
155	1	S1T2B1/03/11_0077203/11/2015-eff1-sea2-subm-tur0-1-cloud6-8-glare2-391	35.2865	S1	Winter	2015	11	2	0-1	6-8	2	m
156	1	S1T2B1/03/11_0077203/11/2015-eff1-sea3-subm-tur0-1-cloud6-8-glare2-390	38.3659	S1	Winter	2015	11	3	0-1	6-8	2	m
157	1	S1T2B1/03/11_0077203/11/2015-eff1-sea3-subm-tur0-1-cloud6-8-glare2-392	5.18515	S1	Winter	2015	11	3	0-1	6-8	2	m
158	1	S1T2B1/03/11_0077203/11/2015-eff1-sea4-5-subm-tur0-1-cloud6-8-glare2-389	38.8887	S1	Winter	2015	11	4-5	0-1	6-8	2	m
159	1	S1T2B1/04/06_0092404/06/2016-eff1-sea2-subm-tur0-1-cloud0-2-glare2-939	0.196324	S1	Summer	2016	6	2	0-1	0-2	2	m
160	1	S1T2B1/04/06_0092404/06/2016-eff1-sea3-subm-tur0-1-cloud0-2-glare2-940	98.2375	S1	Summer	2016	6	3	0-1	0-2	2	m
161	1	S1T2B1/24_11_0101824/11/2016-eff1-sea2-subm-tur0-1-cloud0-2-glare0-1310	98.3804	S1	Winter	2016	11	2	0-1	0-2	0	m
162	1	S1T2B1/A13/07_0081413/07/2015-eff0.5-sea4-5-subm-tur0-1-cloud6-8-glare1-277	13.2955	S1	Summer	2015	7	4-5	0-1	6-8	1	m
163	1	S1T2B1/A13/07_0081413/07/2015-eff0.5-sea4-5-subp-tur0-1-cloud6-8-glare1-278	1.28643	S1	Summer	2015	7	4-5	0-1	6-8	1	p
164	1	S1T2B1/A13/07_0081413/07/2015-eff1-sea3-subm-tur0-1-cloud6-8-glare0-273	1.23007	S1	Summer	2015	7	3	0-1	6-8	0	m
165	1	S1T2B1/A13/07_0081413/07/2015-eff1-sea3-subm-tur0-1-cloud6-8-glare1-274	17.6316	S1	Summer	2015	7	3	0-1	6-8	1	m
166	1	S1T2B1/A13/07_0081413/07/2015-eff1-sea3-subm-tur0-1-cloud6-8-glare1-276	12.1458	S1	Summer	2015	7	3	0-1	6-8	1	m
167	1	S1T2B1/A13/07_0081413/07/2015-eff1-sea3-subm-tur0-1-cloud6-8-glare2-275	55.5933	S1	Summer	2015	7	3	0-1	6-8	2	m
168	1	S1T2B2/03/11_0077203/11/2015-eff1-sea2-subm-tur0-1-cloud6-8-glare2-394	53.2923	S1	Winter	2015	11	2	0-1	6-8	2	m
169	1	S1T2B2/03/11_0077203/11/2015-eff1-sea3-subm-tur0-1-cloud6-8-glare2-393	34.4138	S1	Winter	2015	11	3	0-1	6-8	2	m
170	1	S1T2B2/21/05_0085421/05/2016-eff1-sea1-subm-tur0-1-cloud3-5-glare1-686	0.181021	S1	Summer	2016	5	1	0-1	3-5	1	m
171	1	S1T2B2/21/05_0085421/05/2016-eff1-sea1-subm-tur0-1-cloud3-5-glare2-687	34.7292	S1	Summer	2016	5	1	0-1	3-5	2	m
172	1	S1T2B2/21/05_0085421/05/2016-eff1-sea1-subm-tur0-1-cloud6-8-glare2-688	61.5807	S1	Summer	2016	5	1	0-1	6-8	2	m
173	1	S1T2B2/24_11_0101824/11/2016-eff1-sea2-subm-tur0-1-cloud0-2-glare0-1311	4.02527	S1	Winter	2016	11	2	0-1	0-2	0	m
174	1	S1T2B2/24_11_0101824/11/2016-eff1-sea2-subm-tur0-1-cloud3-5-glare0-1312	15.9587	S1	Winter	2016	11	2	0-1	3-5	0	m
175	1	S1T2B2/24_11_0101824/11/2016-eff1-sea2-subm-tur0-1-cloud3-5-glare0-1314	3.8275	S1	Winter	2016	11	2	0-1	3-5	0	m
176	1	S1T2B2/24_11_0101824/11/2016-eff1-sea2-subm-tur0-1-cloud3-5-glare2-1313	23.0676	S1	Winter	2016	11	2	0-1	3-5	2	m
177	1	S1T2B2/24_11_0101824/11/2016-eff1-sea3-subm-tur0-1-cloud3-5-glare1-1315	49.5402	S1	Winter	2016	11	3	0-1	3-5	1	m
178	1	S1T2B2/A13/07_0081413/07/2015-eff1-sea3-subm-tur0-1-cloud0-2-glare2-270	58.1483	S1	Summer	2015	7	3	0-1	0-2	2	m
179	1	S1T2B2/A13/07_0081413/07/2015-eff1-sea3-subm-tur0-1-cloud3-5-glare2-271	2.21759	S1	Summer	2015	7	3	0-1	3-5	2	m
180	1	S1T2B2/A13/07_0081413/07/2015-eff1-sea3-subm-tur0-1-cloud6-8-glare0-272	18.7757	S1	Summer	2015	7	3	0-1	6-8	0	m
181	1	S1T2C1/03/11_0077303/11/2015-eff1-sea2-subm-tur0-1-cloud6-8-glare2-395	119.349	S1	Winter	2015	11	2	0-1	6-8	2	m
182	1	S1T2C1/21/05_0085221/05/2016-eff1-sea1-subm-tur0-1-cloud3-5-glare1-684	39.5613	S1	Summer	2016	5	1	0-1	3-5	1	m
183	1	S1T2C1/21/05_0085221/05/2016-eff1-sea2-subm-tur0-1-cloud3-5-glare1-683	11.5022	S1	Summer	2016	5	2	0-1	3-5	1	m
184	1	S1T2C1/21/05_0085221/05/2016-eff1-sea3-subm-tur0-1-cloud3-5-glare1-682	15.613	S1	Summer	2016	5	3	0-1	3-5	1	m
185	1	S1T2C1/21/05_0085321/05/2016-eff1-sea1-subm-tur0-1-cloud3-5-glare1-685	34.8529	S1	Summer	2016	5	1	0-1	3-5	1	m
186	1	S1T2C1/24_11_0101924/11/2016-eff1-sea2-subm-tur0-1-cloud3-5-glare0-1319	5.84896	S1	Winter	2016	11	2	0-1	3-5	0	m
187	1	S1T2C1/24_11_0101924/11/2016-eff1-sea2-subm-tur0-1-cloud3-5-glare2-1318	21.6138	S1	Winter	2016	11	2	0-1	3-5	2	m
188	1	S1T2C1/24_11_0101924/11/2016-eff1-sea2-subm-tur0-1-cloud3-5-glare2-1320	30.3749	S1	Winter	2016	11	2	0-1	3-5	2	m
189	1	S1T2C1/24_11_0101924/11/2016-eff1-sea3-subm-tur0-1-cloud3-5-glare1-1316	0.168874	S1	Winter	2016	11	3	0-1	3-5	1	m
190	1	S1T2C1/24_11_0101924/11/2016-eff1-sea3-subm-tur0-1-cloud3-5-glare2-1317	45.1417	S1	Winter	2016	11	3	0-1	3-5	2	m
191	1	S1T2C1/A13/07_0081313/07/2015-eff1-sea3-subm-tur0-1-cloud3-5-glare2-269	12.3899	S1	Summer	2015	7	3	0-1	3-5	2	m
192	1	S1T2C1/A13/07_0081313/07/2015-eff1-sea3-subm-tur0-1-cloud6-8-glare0-268	48.5566	S1	Summer	2015	7	3	0-1	6-8	0	m
193	1	S1T2C1/A13/07_0081313/07/2015-eff1-sea4-5-subm-tur0-1-cloud0-2-glare2-264	16.5551	S1	Summer	2015	7	4-5	0-1	0-2	2	m
194	1	S1T2C1/A13/07_0081313/07/2015-eff1-sea4-5-subm-tur0-1-cloud3-5-glare2-265	27.7298	S1	Summer	2015	7	4-5	0-1	3-5	2	m
195	1	S1T2C1/A13/07_0081313/07/2015-eff1-sea4-5-subm-tur0-1-cloud6-8-glare0-267	10.9353	S1	Summer	2015	7	4-5	0-1	6-8	0	m
196	1	S1T2C1/A13/07_0081313/07/2015-eff1-sea4-5-subm-tur0-1-cloud6-8-glare2-266	2.09255	S1	Summer	2015	7	4-5	0-1	6-8	2	m
197	1	S1T2C2/03/11_0077303/11/2015-eff1-sea2-subm-tur0-1-cloud6-8-glare2-396	62.1629	S1	Winter	2015	11	2	0-1	6-8	2	m
198	1	S1T2C2/03/11_0077303/11/2015-eff1-sea3-subm-tur0-1-cloud6-8-glare2-397	4.83101	S1	Winter	2015	11	3	0-1	6-8	2	m
199	1	S1T2C2/23/06_0083523/06/2015-eff1-sea3-subm-tur0-1-cloud6-8-glare0-191	31.3323	S1	Summer	2015	6	3	0-1	6-8	0	m
200	1	S1T2C2/23/06_0083523/06/2015-eff1-sea3-subp-tur0-1-cloud6-8-glare0-192	14.3035	S1	Summer	2015	6	3	0-1	6-8	0	p
201	1	S1T2C2/23/06_0083523/06/2015-eff1-sea4-5-subm-tur0-1-cloud6-8-glare0-193	18.7939	S1	Summer	2015	6	4-5	0-1	6-8	0	m
202	1	S1T2C2/25_11_0102725/11/2016-eff1-sea0-subg-tur0-1-cloud0-2-glare3-1354	32.6341	S1	Winter	2016	11	0	0-1	0-2	3	g
203	1	S1T2C2/25_11_0102725/11/2016-eff1-sea0-subm-tur0-1-cloud0-2-glare3-1355	13.8444	S1	Winter	2016	11	0	0-1	0-2	3	m
204	1	S1T2C2/25_11_0102725/11/2016-eff1-sea0-subm-tur0-1-cloud3-5-glare2-1353	5.07124	S1	Winter	2016	11	0	0-1	3-5	2	m
205	1	S1T2C2/25_11_0102725/11/2016-eff1-sea1-subm-tur0-1-cloud0-2-glare3-1356	8.9817	S1	Winter	2016	11	1	0-1	0-2	3	m
206	1	S1T2C2/25_11_0102725/11/2016-eff1-sea2-subm-tur0-1-cloud0-2-glare3-1357	1.83474	S1	Winter	2016	11	2	0-1	0-2	3	m
207	1	S1T2C2/25_11_0102825/11/2016-eff1-sea2-subm-tur0-1-cloud0-2-glare3-1358	25.9593	S1	Winter	2016	11	2	0-1	0-2	3	m
208	1	S1T2C2/25_11_0102825/11/2016-eff1-sea3-subm-tur0-1-cloud0-2-glare3-1359	8.45554	S1	Winter	2016	11	3	0-1	0-2	3	m
209	1	S1T2C2/27/05_0088927/05/2016-eff1-sea1-subm-tur0-1-cloud6-8-glare1-787	61.7747	S1	Summer	2016	5	1	0-1	6-8	1	m
210	1	S1T2C2/27/05_0088927/05/2016-eff1-sea2-subm-tur0-1-cloud6-8-glare1-788	35.7778	S1	Summer	2016	5	2	0-1	6-8	1	m
211	1	S1T2D1/10/02_0081610/02/2016-eff1-sea3-subm-tur0-1-cloud0-2-glare3-564	77.6982	S1	Winter	2015	2	3	0-1	0-2	3	m
212	1	S1T2D1/25_11_0102925/11/2016-eff1-sea1-subg-tur0-1-cloud0-2-glare2-1364	3.87015	S1	Winter	2016	11	1	0-1	0-2	2	g
213	1	S1T2D1/25_11_0102925/11/2016-eff1-sea1-subm-tur0-1-cloud0-2-glare2-1363	0.792157	S1	Winter	2016	11	1	0-1	0-2	2	m
214	1	S1T2D1/25_11_0102925/11/2016-eff1-sea2-subm-tur0-1-cloud0-2-glare2-1362	62.8479	S1	Winter	2016	11	2	0-1	0-2	2	m
215	1	S1T2D1/25_11_0102925/11/2016-eff1-sea3-subm-tur0-1-cloud0-2-glare2-1361	28.1439	S1	Winter	2016	11	3	0-1	0-2	2	m
216	1	S1T2D1/25_11_0102925/11/2016-eff1-sea4-5-subm-tur0-1-cloud0-2-glare2-1360	5.6942	S1	Winter	2016	11	4-5	0-1	0-2	2	m
217	1	S1T2D1/27/05_0088727/05/2016-eff1-sea2-subm-tur0-1-cloud6-8-glare2-785	26.9006	S1	Summer	2016	5	2	0-1	6-8	2	m
218	1	S1T2D1/27/05_0088827/05/2016-eff1-sea2-subm-tur0-1-cloud6-8-glare2-786	74.9835	S1	Summer	2016	5	2	0-1	6-8	2	m
219	1	S1T2D1/A14/07_0083714/07/2015-eff1-sea2-subm-tur0-1-cloud6-8-glare2-359	37.8218	S1	Summer	2015	7	2	0-1	6-8	2	m
220	1	S1T2D1/A14/07_0083814/07/2015-eff1-sea3-subm-tur0-1-cloud6-8-glare2-360	25.8375	S1	Summer	2015	7	3	0-1	6-8	2	m
221	1	S1T2D1/A14/07_0083814/07/2015-eff1-sea4-5-subm-tur0-1-cloud6-8-glare2-361	11.1216	S1	Summer	2015	7	4-5	0-1	6-8	2	m
222	1	S1T2D2/10/02_0081610/02/2016-eff1-sea2-subm-tur0-1-cloud0-2-glare3-566	40.913	S1	Winter	2015	2	2	0-1	0-2	3	m
223	1	S1T2D2/10/02_0081610/02/2016-eff1-sea3-subm-tur0-1-cloud0-2-glare3-565	44.542	S1	Winter	2015	2	3	0-1	0-2	3	m
224	1	S1T2D2/25_11_0102925/11/2016-eff1-sea0-subg-tur0-1-cloud0-2-glare2-1366	59.2995	S1	Winter	2016	11	0	0-1	0-2	2	g
225	1	S1T2D2/25_11_0102925/11/2016-eff1-sea1-subg-tur0-1-cloud0-2-glare2-1365	21.4634	S1	Winter	2016	11	1	0-1	0-2	2	g
226	1	S1T2D2/25_11_0102925/11/2016-eff1-sea2-subm-tur0-1-cloud0-2-glare2-1367	18.9964	S1	Winter	2016	11	2	0-1	0-2	2	m
227	1	S1T2D2/27/05_0088727/05/2016-eff1-sea2-subm-tur0-1-cloud6-8-glare2-784	12.3176	S1	Summer	2016	5	2	0-1	6-8	2	m
228	1	S1T2D2/27/05_0088727/05/2016-eff1-sea3-subm-tur0-1-cloud6-8-glare1-782	0.138225	S1	Summer	2016	5	3	0-1	6-8	1	m
229	1	S1T2D2/27/05_0088727/05/2016-eff1-sea3-subm-tur0-1-cloud6-8-glare2-783	87.0049	S1	Summer	2016	5	3	0-1	6-8	2	m
230	1	S1T2D2/A14/07_0083514/07/2015-eff1-sea3-subm-tur0-1-cloud6-8-glare2-355	2.5826	S1	Summer	2015	7	3	0-1	6-8	2	m
231	1	S1T2D2/A14/07_0083614/07/2015-eff1-sea3-subm-tur0-1-cloud6-8-glare2-356	0.0001	S1	Summer	2015	7	3	0-1	6-8	2	m
232	1	S1T2D2/A14/07_0083714/07/2015-eff1-sea2-subm-tur0-1-cloud6-8-glare2-358	27.6435	S1	Summer	2015	7	2	0-1	6-8	2	m
233	1	S1T2D2/A14/07_0083714/07/2015-eff1-sea3-subm-tur0-1-cloud6-8-glare2-357	52.54	S1	Summer	2015	7	3	0-1	6-8	2	m
234	1	S1T2E1/10/02_0081810/02/2016-eff1-sea3-subm-tur0-1-cloud0-2-glare3-567	13.1754	S1	Winter	2015	2	3	0-1	0-2	3	m
235	1	S1T2E1/25_11_0103025/11/2016-eff1-sea0-subm-tur0-1-cloud3-5-glare3-1370	44.016	S1	Winter	2016	11	0	0-1	3-5	3	m
236	1	S1T2E1/25_11_0103025/11/2016-eff1-sea1-subm-tur0-1-cloud3-5-glare3-1369	22.1281	S1	Winter	2016	11	1	0-1	3-5	3	m
237	1	S1T2E1/25_11_0103025/11/2016-eff1-sea1-subm-tur0-1-cloud3-5-glare3-1371	7.54404	S1	Winter	2016	11	1	0-1	3-5	3	m
238	1	S1T2E1/25_11_0103025/11/2016-eff1-sea2-subm-tur0-1-cloud3-5-glare3-1368	10.1256	S1	Winter	2016	11	2	0-1	3-5	3	m
239	1	S1T2E1/27/05_0088627/05/2016-eff1-sea1-subm-tur0-1-cloud3-5-glare2-779	32.0688	S1	Summer	2016	5	1	0-1	3-5	2	m
240	1	S1T2E1/27/05_0088627/05/2016-eff1-sea1-subp-tur0-1-cloud3-5-glare2-778	7.22616	S1	Summer	2016	5	1	0-1	3-5	2	p
241	1	S1T2E1/27/05_0088627/05/2016-eff1-sea2-subm-tur0-1-cloud3-5-glare2-780	32.4447	S1	Summer	2016	5	2	0-1	3-5	2	m
242	1	S1T2E1/27/05_0088627/05/2016-eff1-sea3-subm-tur0-1-cloud3-5-glare2-781	11.4516	S1	Summer	2016	5	3	0-1	3-5	2	m
243	1	S1T2E1/A14/07_0083414/07/2015-eff1-sea3-subm-tur0-1-cloud6-8-glare2-354	12.9558	S1	Summer	2015	7	3	0-1	6-8	2	m
244	2	S2T1A1/10/02_0081910/02/2016-eff1-sea2-subm-tur0-1-cloud0-2-glare1-569	17.7076	S2	Winter	2015	2	2	0-1	0-2	1	m
245	2	S2T1A1/10/02_0081910/02/2016-eff1-sea2-subm-tur0-1-cloud0-2-glare3-568	23.4796	S2	Winter	2015	2	2	0-1	0-2	3	m
246	2	S2T1A1/10/02_0082010/02/2016-eff1-sea2-subm-tur0-1-cloud3-5-glare1-570	9.95368	S2	Winter	2015	2	2	0-1	3-5	1	m
247	2	S2T1A1/10/02_0082010/02/2016-eff1-sea3-subm-tur0-1-cloud3-5-glare3-571	16.0087	S2	Winter	2015	2	3	0-1	3-5	3	m
248	2	S2T1A1/19_11_0100019/11/2016-eff1-sea2-subm-tur0-1-cloud6-8-glare1-1247	20.2394	S2	Winter	2016	11	2	0-1	6-8	1	m
249	2	S2T1A1/19_11_0100019/11/2016-eff1-sea3-subm-tur0-1-cloud6-8-glare1-1248	12.8902	S2	Winter	2016	11	3	0-1	6-8	1	m
250	2	S2T1A1/28/05_0089328/05/2016-eff1-sea1-subm-tur0-1-cloud0-2-glare1-805	17.7123	S2	Summer	2016	5	1	0-1	0-2	1	m
251	2	S2T1A1/28/05_0089328/05/2016-eff1-sea2-subm-tur0-1-cloud0-2-glare1-804	15.6117	S2	Summer	2016	5	2	0-1	0-2	1	m
252	2	S2T1A1/A14/07_0082614/07/2015-eff0.5-sea3-subm-tur0-1-cloud6-8-glare2-322	13.6114	S2	Summer	2015	7	3	0-1	6-8	2	m
253	2	S2T1A1/A14/07_0082614/07/2015-eff1-sea3-subm-tur0-1-cloud6-8-glare2-321	34.9286	S2	Summer	2015	7	3	0-1	6-8	2	m
254	2	S2T1A1/A14/07_0082714/07/2015-eff0.5-sea3-subm-tur0-1-cloud6-8-glare2-323	2.58359	S2	Summer	2015	7	3	0-1	6-8	2	m
255	2	S2T1A2/24/02_0083324/02/2016-eff1-sea2-subm-tur0-1-cloud0-2-glare1-625	56.7863	S2	Winter	2015	2	2	0-1	0-2	1	m
256	2	S2T1A2/24/02_0083324/02/2016-eff1-sea2-subm-tur0-1-cloud3-5-glare1-624	11.8999	S2	Winter	2015	2	2	0-1	3-5	1	m
257	2	S2T1A2/A14/07_0082614/07/2015-eff0.5-sea3-subm-tur0-1-cloud6-8-glare2-318	3.45382	S2	Summer	2015	7	3	0-1	6-8	2	m
258	2	S2T1A2/A14/07_0082614/07/2015-eff0.5-sea4-5-subm-tur0-1-cloud6-8-glare2-317	0.941718	S2	Summer	2015	7	4-5	0-1	6-8	2	m
259	2	S2T1A2/A14/07_0082614/07/2015-eff1-sea2-subm-tur0-1-cloud6-8-glare2-319	13.9989	S2	Summer	2015	7	2	0-1	6-8	2	m
260	2	S2T1A2/A14/07_0082614/07/2015-eff1-sea3-subm-tur0-1-cloud6-8-glare2-320	1.06543	S2	Summer	2015	7	3	0-1	6-8	2	m
261	2	S2T1A2/A14/07_0082614/07/2015-eff1-sea4-5-subm-tur0-1-cloud6-8-glare2-314	4.69839	S2	Summer	2015	7	4-5	0-1	6-8	2	m
262	2	S2T1A2/A14/07_0082614/07/2015-eff1-sea4-5-subm-tur0-1-cloud6-8-glare2-316	9.4502	S2	Summer	2015	7	4-5	0-1	6-8	2	m
263	2	S2T1A2/A14/07_0082614/07/2015-eff1-sea4-5-subp-tur0-1-cloud6-8-glare2-315	28.8419	S2	Summer	2015	7	4-5	0-1	6-8	2	p
264	2	S2T1B1/07/06_0093407/06/2016-eff1-sea2-subm-tur0-1-cloud6-8-glare0-996	34.9636	S2	Summer	2016	6	2	0-1	6-8	0	m
265	2	S2T1B1/07/06_0093407/06/2016-eff1-sea2-subm-tur0-1-cloud6-8-glare0-998	7.37726	S2	Summer	2016	6	2	0-1	6-8	0	m
266	2	S2T1B1/07/06_0093407/06/2016-eff1-sea2-subm-tur0-1-cloud6-8-glare1-997	1.75974	S2	Summer	2016	6	2	0-1	6-8	1	m
267	2	S2T1B1/07/06_0093407/06/2016-eff1-sea2-subm-tur0-1-cloud6-8-glare2-999	30.1465	S2	Summer	2016	6	2	0-1	6-8	2	m
268	2	S2T1B1/24/02_0083224/02/2016-eff1-sea2-subm-tur0-1-cloud3-5-glare1-620	0.805401	S2	Winter	2015	2	2	0-1	3-5	1	m
269	2	S2T1B1/24/02_0083224/02/2016-eff1-sea2-subm-tur0-1-cloud3-5-glare2-621	28.0535	S2	Winter	2015	2	2	0-1	3-5	2	m
270	2	S2T1B1/24/02_0083224/02/2016-eff1-sea2-subm-tur0-1-cloud3-5-glare2-623	40.8698	S2	Winter	2015	2	2	0-1	3-5	2	m
271	2	S2T1B1/24/02_0083224/02/2016-eff1-sea3-subm-tur0-1-cloud3-5-glare2-622	12.4429	S2	Winter	2015	2	3	0-1	3-5	2	m
272	2	S2T1B1/25_11_0103125/11/2016-eff1-sea0-subg-tur0-1-cloud0-2-glare3-1373	64.13	S2	Winter	2016	11	0	0-1	0-2	3	g
273	2	S2T1B1/25_11_0103125/11/2016-eff1-sea0-subm-tur0-1-cloud0-2-glare3-1372	10.6502	S2	Winter	2016	11	0	0-1	0-2	3	m
274	2	S2T1B1/A14/07_0082514/07/2015-eff1-sea3-subm-tur0-1-cloud6-8-glare2-312	6.45016	S2	Summer	2015	7	3	0-1	6-8	2	m
275	2	S2T1B1/A14/07_0082514/07/2015-eff1-sea4-5-subm-tur0-1-cloud6-8-glare0-308	16.4154	S2	Summer	2015	7	4-5	0-1	6-8	0	m
276	2	S2T1B1/A14/07_0082514/07/2015-eff1-sea4-5-subm-tur0-1-cloud6-8-glare2-311	4.96405	S2	Summer	2015	7	4-5	0-1	6-8	2	m
277	2	S2T1B1/A14/07_0082514/07/2015-eff1-sea4-5-subm-tur0-1-cloud6-8-glare2-313	20.6516	S2	Summer	2015	7	4-5	0-1	6-8	2	m
278	2	S2T1B1/A14/07_0082514/07/2015-eff1-sea4-5-subp-tur0-1-cloud6-8-glare0-309	2.67848	S2	Summer	2015	7	4-5	0-1	6-8	0	p
279	2	S2T1B1/A14/07_0082514/07/2015-eff1-sea4-5-subp-tur0-1-cloud6-8-glare2-310	29.8717	S2	Summer	2015	7	4-5	0-1	6-8	2	p
280	2	S2T1B2/09/06_0079209/06/2015-eff1-sea1-subm-tur0-1-cloud6-8-glare1-31	15.8524	S2	Summer	2015	6	1	0-1	6-8	1	m
281	2	S2T1B2/09/06_0079309/06/2015-eff1-sea1-subm-tur0-1-cloud0-2-glare0-33	14.3426	S2	Summer	2015	6	1	0-1	0-2	0	m
282	2	S2T1B2/09/06_0079309/06/2015-eff1-sea1-subm-tur0-1-cloud3-5-glare0-32	19.7685	S2	Summer	2015	6	1	0-1	3-5	0	m
283	2	S2T1B2/09/06_0079309/06/2015-eff1-sea2-subm-tur0-1-cloud0-2-glare0-34	18.5465	S2	Summer	2015	6	2	0-1	0-2	0	m
284	2	S2T1B2/19_11_0099719/11/2016-eff1-sea2-subm-tur0-1-cloud6-8-glare1-1239	42.0204	S2	Winter	2016	11	2	0-1	6-8	1	m
285	2	S2T1B2/19_11_0099719/11/2016-eff1-sea3-subm-tur0-1-cloud6-8-glare1-1240	13.331	S2	Winter	2016	11	3	0-1	6-8	1	m
286	2	S2T1B2/19_11_0099719/11/2016-eff1-sea3-subm-tur0-1-cloud6-8-glare1-1242	13.8775	S2	Winter	2016	11	3	0-1	6-8	1	m
287	2	S2T1B2/19_11_0099719/11/2016-eff1-sea4-5-subm-tur0-1-cloud6-8-glare1-1241	4.7154	S2	Winter	2016	11	4-5	0-1	6-8	1	m
288	2	S2T1B2/24/02_0083224/02/2016-eff1-sea2-subm-tur0-1-cloud3-5-glare1-617	15.4757	S2	Winter	2015	2	2	0-1	3-5	1	m
289	2	S2T1B2/24/02_0083224/02/2016-eff1-sea2-subm-tur0-1-cloud3-5-glare1-619	26.084	S2	Winter	2015	2	2	0-1	3-5	1	m
290	2	S2T1B2/24/02_0083224/02/2016-eff1-sea3-subm-tur0-1-cloud3-5-glare1-616	10.3738	S2	Winter	2015	2	3	0-1	3-5	1	m
291	2	S2T1B2/24/02_0083224/02/2016-eff1-sea3-subm-tur0-1-cloud3-5-glare1-618	4.28878	S2	Winter	2015	2	3	0-1	3-5	1	m
292	2	S2T1B2/24/02_0083224/02/2016-eff1-sea4-5-subm-tur0-1-cloud3-5-glare1-615	9.72677	S2	Winter	2015	2	4-5	0-1	3-5	1	m
293	2	S2T1B2/28/05_0089628/05/2016-eff1-sea1-subg-tur0-1-cloud0-2-glare2-809	16.389	S2	Summer	2016	5	1	0-1	0-2	2	g
294	2	S2T1B2/28/05_0089628/05/2016-eff1-sea1-subm-tur0-1-cloud0-2-glare3-808	0.204255	S2	Summer	2016	5	1	0-1	0-2	3	m
295	2	S2T1B2/28/05_0089628/05/2016-eff1-sea1-subm-tur0-1-cloud0-2-glare3-810	18.4149	S2	Summer	2016	5	1	0-1	0-2	3	m
296	2	S2T1B2/28/05_0089628/05/2016-eff1-sea2-subm-tur0-1-cloud0-2-glare1-812	3.43612	S2	Summer	2016	5	2	0-1	0-2	1	m
297	2	S2T1B2/28/05_0089628/05/2016-eff1-sea2-subm-tur0-1-cloud0-2-glare2-813	29.5404	S2	Summer	2016	5	2	0-1	0-2	2	m
298	2	S2T1B2/28/05_0089628/05/2016-eff1-sea2-subm-tur0-1-cloud0-2-glare3-811	5.47433	S2	Summer	2016	5	2	0-1	0-2	3	m
299	2	S2T1C1/19_11_0099619/11/2016-eff1-sea2-subm-tur0-1-cloud6-8-glare1-1238	50.844	S2	Winter	2016	11	2	0-1	6-8	1	m
300	2	S2T1C1/19_11_0099619/11/2016-eff1-sea4-5-subm-tur0-1-cloud6-8-glare1-1237	24.0912	S2	Winter	2016	11	4-5	0-1	6-8	1	m
301	2	S2T1C1/24/02_0083524/02/2016-eff0.5-sea2-subm-tur0-1-cloud3-5-glare3-628	2.2895	S2	Winter	2015	2	2	0-1	3-5	3	m
302	2	S2T1C1/24/02_0083524/02/2016-eff0.5-sea3-subm-tur0-1-cloud3-5-glare3-630	5.35297	S2	Winter	2015	2	3	0-1	3-5	3	m
303	2	S2T1C1/24/02_0083524/02/2016-eff1-sea2-subm-tur0-1-cloud3-5-glare2-631	26.6285	S2	Winter	2015	2	2	0-1	3-5	2	m
304	2	S2T1C1/24/02_0083524/02/2016-eff1-sea2-subm-tur0-1-cloud3-5-glare3-627	18.8205	S2	Winter	2015	2	2	0-1	3-5	3	m
305	2	S2T1C1/24/02_0083524/02/2016-eff1-sea2-subm-tur0-1-cloud3-5-glare3-629	20.8779	S2	Winter	2015	2	2	0-1	3-5	3	m
306	2	S2T1C1/28/05_0089728/05/2016-eff1-sea2-subm-tur0-1-cloud0-2-glare2-814	46.9731	S2	Summer	2016	5	2	0-1	0-2	2	m
307	2	S2T1C1/28/05_0089728/05/2016-eff1-sea3-subm-tur0-1-cloud0-2-glare2-815	18.79	S2	Summer	2016	5	3	0-1	0-2	2	m
308	2	S2T1C1/28/05_0089728/05/2016-eff1-sea3-subm-tur0-1-cloud0-2-glare3-816	10.2352	S2	Summer	2016	5	3	0-1	0-2	3	m
309	2	S2T1C1/A12/07_0081012/07/2015-eff1-sea2-subm-tur0-1-cloud6-8-glare0-257	2.92799	S2	Summer	2015	7	2	0-1	6-8	0	m
310	2	S2T1C1/A12/07_0081012/07/2015-eff1-sea2-subm-tur0-1-cloud6-8-glare0-259	8.07073	S2	Summer	2015	7	2	0-1	6-8	0	m
311	2	S2T1C1/A12/07_0081012/07/2015-eff1-sea3-subm-tur0-1-cloud6-8-glare0-256	5.89616	S2	Summer	2015	7	3	0-1	6-8	0	m
312	2	S2T1C1/A12/07_0081012/07/2015-eff1-sea3-subm-tur0-1-cloud6-8-glare0-258	10.4604	S2	Summer	2015	7	3	0-1	6-8	0	m
313	2	S2T1C1/A12/07_0081012/07/2015-eff1-sea3-subm-tur0-1-cloud6-8-glare0-260	35.6255	S2	Summer	2015	7	3	0-1	6-8	0	m
314	2	S2T1C1/A12/07_0081012/07/2015-eff1-sea3-subm-tur0-1-cloud6-8-glare1-255	17.9975	S2	Summer	2015	7	3	0-1	6-8	1	m
315	2	S2T1C2/19_11_0099619/11/2016-eff1-sea2-subm-tur0-1-cloud6-8-glare1-1234	55.9151	S2	Winter	2016	11	2	0-1	6-8	1	m
316	2	S2T1C2/19_11_0099619/11/2016-eff1-sea3-subm-tur0-1-cloud6-8-glare1-1235	7.02859	S2	Winter	2016	11	3	0-1	6-8	1	m
317	2	S2T1C2/19_11_0099619/11/2016-eff1-sea4-5-subm-tur0-1-cloud6-8-glare1-1236	13.4793	S2	Winter	2016	11	4-5	0-1	6-8	1	m
318	2	S2T1C2/24/02_0083524/02/2016-eff0.5-sea2-subm-tur0-1-cloud3-5-glare2-634	12.4854	S2	Winter	2015	2	2	0-1	3-5	2	m
319	2	S2T1C2/24/02_0083524/02/2016-eff0.5-sea3-subm-tur0-1-cloud3-5-glare2-633	8.95002	S2	Winter	2015	2	3	0-1	3-5	2	m
320	2	S2T1C2/24/02_0083524/02/2016-eff0.5-sea3-subm-tur0-1-cloud3-5-glare2-635	8.25762	S2	Winter	2015	2	3	0-1	3-5	2	m
321	2	S2T1C2/24/02_0083524/02/2016-eff1-sea2-subm-tur0-1-cloud3-5-glare2-632	11.2979	S2	Winter	2015	2	2	0-1	3-5	2	m
322	2	S2T1C2/28/05_0089728/05/2016-eff1-sea3-subm-tur0-1-cloud0-2-glare2-818	47.8651	S2	Summer	2016	5	3	0-1	0-2	2	m
323	2	S2T1C2/28/05_0089728/05/2016-eff1-sea3-subm-tur0-1-cloud0-2-glare3-817	27.5017	S2	Summer	2016	5	3	0-1	0-2	3	m
324	2	S2T1C2/A12/07_0081012/07/2015-eff1-sea2-subm-tur0-1-cloud6-8-glare1-253	36.0103	S2	Summer	2015	7	2	0-1	6-8	1	m
325	2	S2T1C2/A12/07_0081012/07/2015-eff1-sea3-subm-tur0-1-cloud6-8-glare1-252	15.096	S2	Summer	2015	7	3	0-1	6-8	1	m
326	2	S2T1C2/A12/07_0081012/07/2015-eff1-sea3-subm-tur0-1-cloud6-8-glare1-254	18.6726	S2	Summer	2015	7	3	0-1	6-8	1	m
327	2	S2T1D1/07_11_0097607/11/2016-eff1-sea1-subm-tur0-1-cloud3-5-glare1-1181	76.6206	S2	Winter	2016	11	1	0-1	3-5	1	m
328	2	S2T1D1/24/02_0083624/02/2016-eff1-sea3-subm-tur0-1-cloud3-5-glare3-636	79.0587	S2	Winter	2015	2	3	0-1	3-5	3	m
329	2	S2T1D1/24/02_0083624/02/2016-eff1-sea4-5-subm-tur0-1-cloud0-2-glare3-637	5.4633	S2	Winter	2015	2	4-5	0-1	0-2	3	m
330	2	S2T1D1/29/05_0090129/05/2016-eff1-sea0-subg-tur0-1-cloud6-8-glare2-839	33.8117	S2	Summer	2016	5	0	0-1	6-8	2	g
331	2	S2T1D1/29/05_0090129/05/2016-eff1-sea0-subm-tur0-1-cloud6-8-glare1-838	23.7387	S2	Summer	2016	5	0	0-1	6-8	1	m
332	2	S2T1D1/29/05_0090129/05/2016-eff1-sea0-subm-tur0-1-cloud6-8-glare2-840	18.6209	S2	Summer	2016	5	0	0-1	6-8	2	m
333	2	S2T1D1/A12/07_0080912/07/2015-eff1-sea2-subm-tur0-1-cloud6-8-glare1-247	5.99737	S2	Summer	2015	7	2	0-1	6-8	1	m
334	2	S2T1D1/A12/07_0080912/07/2015-eff1-sea2-subm-tur0-1-cloud6-8-glare1-249	14.0888	S2	Summer	2015	7	2	0-1	6-8	1	m
335	2	S2T1D1/A12/07_0080912/07/2015-eff1-sea2-subm-tur0-1-cloud6-8-glare1-250	3.73982	S2	Summer	2015	7	2	0-1	6-8	1	m
336	2	S2T1D1/A12/07_0080912/07/2015-eff1-sea2-subm-tur0-1-cloud6-8-glare1-251	23.1822	S2	Summer	2015	7	2	0-1	6-8	1	m
337	2	S2T1D1/A12/07_0080912/07/2015-eff1-sea2-subp-tur0-1-cloud6-8-glare1-248	4.25263	S2	Summer	2015	7	2	0-1	6-8	1	p
338	2	S2T1D1/A12/07_0080912/07/2015-eff1-sea3-subm-tur0-1-cloud6-8-glare1-246	28.6477	S2	Summer	2015	7	3	0-1	6-8	1	m
339	2	S2T1D1/A12/07_0080912/07/2015-eff1-sea4-5-subm-tur0-1-cloud6-8-glare1-245	2.89309	S2	Summer	2015	7	4-5	0-1	6-8	1	m
340	2	S2T1D2/02_11_0097002/11/2016-eff1-sea1-subm-tur0-1-cloud6-8-glare1-1147	7.76194	S2	Winter	2016	11	1	0-1	6-8	1	m
341	2	S2T1D2/02_11_0097002/11/2016-eff1-sea1-subm-tur0-1-cloud6-8-glare1-1149	2.84275	S2	Winter	2016	11	1	0-1	6-8	1	m
342	2	S2T1D2/02_11_0097002/11/2016-eff1-sea2-subm-tur0-1-cloud6-8-glare1-1148	2.69317	S2	Winter	2016	11	2	0-1	6-8	1	m
343	2	S2T1D2/02_11_0097002/11/2016-eff1-sea2-subm-tur0-1-cloud6-8-glare1-1150	62.7223	S2	Winter	2016	11	2	0-1	6-8	1	m
344	2	S2T1D2/09/06_0078709/06/2015-eff1-sea4-5-subm-tur0-1-cloud0-2-glare1-18	71.9948	S2	Summer	2015	6	4-5	0-1	0-2	1	m
345	2	S2T1D2/22/02_0082822/02/2016-eff1-sea3-subm-tur0-1-cloud6-8-glare0-597	32.5779	S2	Winter	2015	2	3	0-1	6-8	0	m
346	2	S2T1D2/22/02_0082822/02/2016-eff1-sea3-subm-tur0-1-cloud6-8-glare0-599	14.5156	S2	Winter	2015	2	3	0-1	6-8	0	m
347	2	S2T1D2/22/02_0082822/02/2016-eff1-sea3-subm-tur0-1-cloud6-8-glare1-596	11.1212	S2	Winter	2015	2	3	0-1	6-8	1	m
348	2	S2T1D2/22/02_0082822/02/2016-eff1-sea4-5-subm-tur0-1-cloud6-8-glare0-598	12.9178	S2	Winter	2015	2	4-5	0-1	6-8	0	m
349	2	S2T1D2/29/05_0090129/05/2016-eff1-sea0-subm-tur0-1-cloud6-8-glare1-842	25.1436	S2	Summer	2016	5	0	0-1	6-8	1	m
350	2	S2T1D2/29/05_0090129/05/2016-eff1-sea0-subm-tur0-1-cloud6-8-glare2-841	0.760589	S2	Summer	2016	5	0	0-1	6-8	2	m
351	2	S2T1D2/29/05_0090129/05/2016-eff1-sea1-subm-tur0-1-cloud6-8-glare1-843	7.48717	S2	Summer	2016	5	1	0-1	6-8	1	m
352	2	S2T1D2/29/05_0090129/05/2016-eff1-sea1-subm-tur0-1-cloud6-8-glare1-847	1.15931	S2	Summer	2016	5	1	0-1	6-8	1	m
353	2	S2T1D2/29/05_0090129/05/2016-eff1-sea1-subm-tur0-1-cloud6-8-glare1-848	6.27914	S2	Summer	2016	5	1	0-1	6-8	1	m
354	2	S2T1D2/29/05_0090129/05/2016-eff1-sea1-subm-tur0-1-cloud6-8-glare2-844	31.7892	S2	Summer	2016	5	1	0-1	6-8	2	m
355	2	S2T1D2/29/05_0090129/05/2016-eff1-sea1-subp-tur0-1-cloud6-8-glare1-845	0.767187	S2	Summer	2016	5	1	0-1	6-8	1	p
356	2	S2T1D2/29/05_0090129/05/2016-eff1-sea1-subp-tur0-1-cloud6-8-glare1-846	0.0001	S2	Summer	2016	5	1	0-1	6-8	1	p
357	2	S2T1E1/02/12_0079502/12/2015-eff1-sea4-5-subm-tur0-1-cloud6-8-glare0-481	1.67433	S2	Winter	2015	12	4-5	0-1	6-8	0	m
358	2	S2T1E1/02/12_0079502/12/2015-eff1-sea4-5-subm-tur0-1-cloud6-8-glare1-482	85.0215	S2	Winter	2015	12	4-5	0-1	6-8	1	m
359	2	S2T1E1/02_11_0097102/11/2016-eff1-sea2-subm-tur0-1-cloud6-8-glare1-1151	40.6657	S2	Winter	2016	11	2	0-1	6-8	1	m
360	2	S2T1E1/02_11_0097102/11/2016-eff1-sea3-subm-tur0-1-cloud6-8-glare0-1153	15.7958	S2	Winter	2016	11	3	0-1	6-8	0	m
361	2	S2T1E1/02_11_0097102/11/2016-eff1-sea3-subm-tur0-1-cloud6-8-glare1-1152	21.398	S2	Winter	2016	11	3	0-1	6-8	1	m
362	2	S2T1E1/29/05_0090229/05/2016-eff1-sea1-subm-tur0-1-cloud6-8-glare1-849	8.06461	S2	Summer	2016	5	1	0-1	6-8	1	m
363	2	S2T1E1/29/05_0090229/05/2016-eff1-sea1-subm-tur0-1-cloud6-8-glare1-851	67.097	S2	Summer	2016	5	1	0-1	6-8	1	m
364	2	S2T1E1/29/05_0090229/05/2016-eff1-sea1-subp-tur0-1-cloud6-8-glare1-850	2.40569	S2	Summer	2016	5	1	0-1	6-8	1	p
365	2	S2T1E1/A12/07_0080412/07/2015-eff1-sea3-subm-tur0-1-cloud6-8-glare0-222	26.7335	S2	Summer	2015	7	3	0-1	6-8	0	m
366	2	S2T1E1/A12/07_0080412/07/2015-eff1-sea3-subm-tur0-1-cloud6-8-glare0-226	5.7249	S2	Summer	2015	7	3	0-1	6-8	0	m
367	2	S2T1E1/A12/07_0080412/07/2015-eff1-sea3-subm-tur0-1-cloud6-8-glare0-228	7.45387	S2	Summer	2015	7	3	0-1	6-8	0	m
368	2	S2T1E1/A12/07_0080412/07/2015-eff1-sea3-subm-tur0-1-cloud6-8-glare1-221	4.06138	S2	Summer	2015	7	3	0-1	6-8	1	m
369	2	S2T1E1/A12/07_0080412/07/2015-eff1-sea3-subp-tur0-1-cloud6-8-glare0-227	2.61022	S2	Summer	2015	7	3	0-1	6-8	0	p
370	2	S2T1E1/A12/07_0080412/07/2015-eff1-sea4-5-subm-tur0-1-cloud6-8-glare0-223	12.8039	S2	Summer	2015	7	4-5	0-1	6-8	0	m
371	2	S2T1E1/A12/07_0080412/07/2015-eff1-sea4-5-subm-tur0-1-cloud6-8-glare0-225	12.4157	S2	Summer	2015	7	4-5	0-1	6-8	0	m
372	2	S2T1E1/A12/07_0080412/07/2015-eff1-sea4-5-subm-tur0-1-cloud6-8-glare1-220	9.76826	S2	Summer	2015	7	4-5	0-1	6-8	1	m
373	2	S2T1E1/A12/07_0080412/07/2015-eff1-sea4-5-subp-tur0-1-cloud6-8-glare0-224	1.7017	S2	Summer	2015	7	4-5	0-1	6-8	0	p
374	2	S2T1E2/02/12_0079502/12/2015-eff1-sea4-5-subm-tur0-1-cloud6-8-glare0-480	70.5926	S2	Winter	2015	12	4-5	0-1	6-8	0	m
375	2	S2T1E2/02_11_0097102/11/2016-eff1-sea3-subm-tur0-1-cloud6-8-glare0-1154	36.6028	S2	Winter	2016	11	3	0-1	6-8	0	m
376	2	S2T1E2/02_11_0097102/11/2016-eff1-sea3-subm-tur0-1-cloud6-8-glare0-1157	11.0463	S2	Winter	2016	11	3	0-1	6-8	0	m
377	2	S2T1E2/02_11_0097102/11/2016-eff1-sea3-subm-tur0-1-cloud6-8-glare1-1155	12.0593	S2	Winter	2016	11	3	0-1	6-8	1	m
378	2	S2T1E2/02_11_0097102/11/2016-eff1-sea4-5-subm-tur0-1-cloud6-8-glare0-1156	17.2979	S2	Winter	2016	11	4-5	0-1	6-8	0	m
379	2	S2T1E2/03/06_0091403/06/2016-eff1-sea3-subm-tur0-1-cloud6-8-glare0-910	3.32759	S2	Summer	2016	6	3	0-1	6-8	0	m
380	2	S2T1E2/03/06_0091403/06/2016-eff1-sea3-subm-tur0-1-cloud6-8-glare1-913	16.9023	S2	Summer	2016	6	3	0-1	6-8	1	m
381	2	S2T1E2/03/06_0091403/06/2016-eff1-sea3-subm-tur0-1-cloud6-8-glare2-909	33.7949	S2	Summer	2016	6	3	0-1	6-8	2	m
382	2	S2T1E2/03/06_0091403/06/2016-eff1-sea4-5-subm-tur0-1-cloud6-8-glare0-911	4.95059	S2	Summer	2016	6	4-5	0-1	6-8	0	m
383	2	S2T1E2/03/06_0091403/06/2016-eff1-sea4-5-subm-tur0-1-cloud6-8-glare1-912	18.1473	S2	Summer	2016	6	4-5	0-1	6-8	1	m
384	2	S2T1E2/A12/07_0080412/07/2015-eff1-sea3-subm-tur0-1-cloud6-8-glare0-229	11.2254	S2	Summer	2015	7	3	0-1	6-8	0	m
385	2	S2T1E2/A12/07_0080412/07/2015-eff1-sea4-5-subm-tur0-1-cloud6-8-glare1-231	31.3454	S2	Summer	2015	7	4-5	0-1	6-8	1	m
386	2	S2T1E2/A12/07_0080412/07/2015-eff1-sea4-5-subm-tur0-1-cloud6-8-glare2-230	28.6018	S2	Summer	2015	7	4-5	0-1	6-8	2	m
387	2	S2T1F1/02/12_0079402/12/2015-eff1-sea3-subm-tur0-1-cloud6-8-glare1-478	28.1881	S2	Winter	2015	12	3	0-1	6-8	1	m
388	2	S2T1F1/02/12_0079402/12/2015-eff1-sea4-5-subm-tur0-1-cloud6-8-glare0-479	64.566	S2	Winter	2015	12	4-5	0-1	6-8	0	m
389	2	S2T1F1/03/06_0091303/06/2016-eff1-sea3-subm-tur0-1-cloud6-8-glare2-908	78.4826	S2	Summer	2016	6	3	0-1	6-8	2	m
390	2	S2T1F1/13_03_0106213/03/2017-eff1-sea3-subm-tur0-1-cloud6-8-glare0-1519	26.1961	S2	Winter	2016	3	3	0-1	6-8	0	m
391	2	S2T1F1/13_03_0106213/03/2017-eff1-sea4-5-subm-tur0-1-cloud6-8-glare0-1518	25.8887	S2	Winter	2016	3	4-5	0-1	6-8	0	m
392	2	S2T1F1/13_03_0106213/03/2017-eff1-sea4-5-subm-tur0-1-cloud6-8-glare0-1520	5.3888	S2	Winter	2016	3	4-5	0-1	6-8	0	m
393	2	S2T1F1/13_03_0106213/03/2017-eff1-sea4-5-subm-tur0-1-cloud6-8-glare0-1522	2.17475	S2	Winter	2016	3	4-5	0-1	6-8	0	m
394	2	S2T1F1/13_03_0106213/03/2017-eff1-sea4-5-subp-tur0-1-cloud6-8-glare0-1521	17.8979	S2	Winter	2016	3	4-5	0-1	6-8	0	p
395	2	S2T1F1/A12/07_0080512/07/2015-eff1-sea3-subm-tur0-1-cloud6-8-glare1-233	14.4988	S2	Summer	2015	7	3	0-1	6-8	1	m
396	2	S2T1F1/A12/07_0080512/07/2015-eff1-sea4-5-subm-tur0-1-cloud6-8-glare1-232	48.8434	S2	Summer	2015	7	4-5	0-1	6-8	1	m
397	2	S2T1F1/A12/07_0080512/07/2015-eff1-sea4-5-subm-tur0-1-cloud6-8-glare1-234	9.52892	S2	Summer	2015	7	4-5	0-1	6-8	1	m
398	2	S2T1F1/A12/07_0080512/07/2015-eff1-sea4-5-subm-tur0-1-cloud6-8-glare1-236	5.98087	S2	Summer	2015	7	4-5	0-1	6-8	1	m
399	2	S2T1F1/A12/07_0080512/07/2015-eff1-sea4-5-subp-tur0-1-cloud6-8-glare1-235	10.2798	S2	Summer	2015	7	4-5	0-1	6-8	1	p
400	2	S2T1F2/03/06_0091303/06/2016-eff1-sea2-subm-tur0-1-cloud6-8-glare0-905	7.19596	S2	Summer	2016	6	2	0-1	6-8	0	m
401	2	S2T1F2/03/06_0091303/06/2016-eff1-sea2-subm-tur0-1-cloud6-8-glare1-903	0.198471	S2	Summer	2016	6	2	0-1	6-8	1	m
402	2	S2T1F2/03/06_0091303/06/2016-eff1-sea2-subm-tur0-1-cloud6-8-glare2-904	9.62799	S2	Summer	2016	6	2	0-1	6-8	2	m
403	2	S2T1F2/03/06_0091303/06/2016-eff1-sea3-subm-tur0-1-cloud6-8-glare0-906	35.5861	S2	Summer	2016	6	3	0-1	6-8	0	m
404	2	S2T1F2/03/06_0091303/06/2016-eff1-sea3-subm-tur0-1-cloud6-8-glare2-907	24.8173	S2	Summer	2016	6	3	0-1	6-8	2	m
405	2	S2T1F2/07_11_0098007/11/2016-eff1-sea1-subm-tur0-1-cloud6-8-glare0-1192	26.1782	S2	Winter	2016	11	1	0-1	6-8	0	m
406	2	S2T1F2/07_11_0098007/11/2016-eff1-sea2-subm-tur0-1-cloud6-8-glare0-1193	52.0427	S2	Winter	2016	11	2	0-1	6-8	0	m
407	2	S2T1G1/03/06_0091203/06/2016-eff1-sea2-subm-tur0-1-cloud0-2-glare0-899	0.439572	S2	Summer	2016	6	2	0-1	0-2	0	m
408	2	S2T1G1/03/06_0091203/06/2016-eff1-sea2-subm-tur0-1-cloud6-8-glare0-901	3.28357	S2	Summer	2016	6	2	0-1	6-8	0	m
409	2	S2T1G1/03/06_0091203/06/2016-eff1-sea2-subm-tur0-1-cloud6-8-glare1-900	30.7006	S2	Summer	2016	6	2	0-1	6-8	1	m
410	2	S2T1G1/03/06_0091203/06/2016-eff1-sea2-subm-tur0-1-cloud6-8-glare1-902	6.17227	S2	Summer	2016	6	2	0-1	6-8	1	m
411	2	S2T1G1/07_11_0098107/11/2016-eff1-sea2-subm-tur0-1-cloud6-8-glare0-1194	30.9608	S2	Winter	2016	11	2	0-1	6-8	0	m
412	2	S2T1G1/07_11_0098107/11/2016-eff1-sea2-subm-tur0-1-cloud6-8-glare2-1195	9.87474	S2	Winter	2016	11	2	0-1	6-8	2	m
413	2	S2T2A1/19_11_0099919/11/2016-eff1-sea2-subm-tur0-1-cloud6-8-glare1-1245	9.82714	S2	Winter	2016	11	2	0-1	6-8	1	m
414	2	S2T2A1/19_11_0099919/11/2016-eff1-sea3-subm-tur0-1-cloud6-8-glare1-1246	23.853	S2	Winter	2016	11	3	0-1	6-8	1	m
415	2	S2T2A1/24/02_0083424/02/2016-eff1-sea2-subm-tur0-1-cloud3-5-glare2-626	68.4193	S2	Winter	2015	2	2	0-1	3-5	2	m
416	2	S2T2A1/28/05_0089428/05/2016-eff1-sea1-subm-tur0-1-cloud0-2-glare1-806	34.1969	S2	Summer	2016	5	1	0-1	0-2	1	m
417	2	S2T2A1/A14/07_0082814/07/2015-eff1-sea2-subm-tur0-1-cloud3-5-glare1-325	8.70674	S2	Summer	2015	7	2	0-1	3-5	1	m
418	2	S2T2A1/A14/07_0082814/07/2015-eff1-sea2-subm-tur0-1-cloud6-8-glare2-324	15.8926	S2	Summer	2015	7	2	0-1	6-8	2	m
419	2	S2T2A1/A14/07_0082814/07/2015-eff1-sea2-subp-tur0-1-cloud3-5-glare2-329	15.1111	S2	Summer	2015	7	2	0-1	3-5	2	p
420	2	S2T2A1/A14/07_0082814/07/2015-eff1-sea3-subm-tur0-1-cloud3-5-glare0-326	15.3045	S2	Summer	2015	7	3	0-1	3-5	0	m
421	2	S2T2A1/A14/07_0082814/07/2015-eff1-sea3-subm-tur0-1-cloud3-5-glare2-327	4.8385	S2	Summer	2015	7	3	0-1	3-5	2	m
422	2	S2T2A1/A14/07_0082814/07/2015-eff1-sea3-subp-tur0-1-cloud3-5-glare2-328	6.6592	S2	Summer	2015	7	3	0-1	3-5	2	p
423	2	S2T2A2/10/02_0082110/02/2016-eff1-sea3-subm-tur0-1-cloud3-5-glare2-572	65.6979	S2	Winter	2015	2	3	0-1	3-5	2	m
424	2	S2T2A2/10/02_0082110/02/2016-eff1-sea3-subm-tur0-1-cloud6-8-glare2-573	15.7501	S2	Winter	2015	2	3	0-1	6-8	2	m
425	2	S2T2A2/A14/07_0082814/07/2015-eff1-sea2-subp-tur0-1-cloud3-5-glare2-330	13.1754	S2	Summer	2015	7	2	0-1	3-5	2	p
426	2	S2T2A2/A14/07_0082814/07/2015-eff1-sea3-subp-tur0-1-cloud3-5-glare2-331	23.7189	S2	Summer	2015	7	3	0-1	3-5	2	p
427	2	S2T2A2/A14/07_0082814/07/2015-eff1-sea4-5-subm-tur0-1-cloud6-8-glare0-334	26.7007	S2	Summer	2015	7	4-5	0-1	6-8	0	m
428	2	S2T2A2/A14/07_0082814/07/2015-eff1-sea4-5-subp-tur0-1-cloud6-8-glare2-332	8.78562	S2	Summer	2015	7	4-5	0-1	6-8	2	p
429	2	S2T2A2/A14/07_0082814/07/2015-eff1-sea4-5-subp-tur0-1-cloud6-8-glare3-333	7.93702	S2	Summer	2015	7	4-5	0-1	6-8	3	p
430	2	S2T2B1/06/12_0080106/12/2015-eff1-sea3-subm-tur0-1-cloud6-8-glare0-496	34.4761	S2	Winter	2015	12	3	0-1	6-8	0	m
431	2	S2T2B1/06/12_0080106/12/2015-eff1-sea4-5-subm-tur0-1-cloud6-8-glare0-497	35.0737	S2	Winter	2015	12	4-5	0-1	6-8	0	m
432	2	S2T2B1/19_11_0099819/11/2016-eff1-sea2-subm-tur0-1-cloud6-8-glare1-1244	45.1296	S2	Winter	2016	11	2	0-1	6-8	1	m
433	2	S2T2B1/19_11_0099819/11/2016-eff1-sea4-5-subm-tur0-1-cloud6-8-glare1-1243	28.0994	S2	Winter	2016	11	4-5	0-1	6-8	1	m
434	2	S2T2B1/28/05_0089528/05/2016-eff1-sea1-subm-tur0-1-cloud0-2-glare3-807	75.1664	S2	Summer	2016	5	1	0-1	0-2	3	m
435	2	S2T2B1/A14/07_0082414/07/2015-eff1-sea2-subm-tur0-1-cloud6-8-glare0-305	25.9381	S2	Summer	2015	7	2	0-1	6-8	0	m
436	2	S2T2B1/A14/07_0082414/07/2015-eff1-sea2-subm-tur0-1-cloud6-8-glare1-304	12.5932	S2	Summer	2015	7	2	0-1	6-8	1	m
437	2	S2T2B1/A14/07_0082414/07/2015-eff1-sea3-subm-tur0-1-cloud6-8-glare0-306	4.33786	S2	Summer	2015	7	3	0-1	6-8	0	m
438	2	S2T2B1/A14/07_0082414/07/2015-eff1-sea4-5-subm-tur0-1-cloud6-8-glare0-307	25.8193	S2	Summer	2015	7	4-5	0-1	6-8	0	m
439	2	S2T2B2/06/12_0080106/12/2015-eff1-sea3-subm-tur0-1-cloud6-8-glare0-495	83.2303	S2	Winter	2015	12	3	0-1	6-8	0	m
440	2	S2T2B2/07/06_0093307/06/2016-eff1-sea1-subm-tur0-1-cloud6-8-glare0-989	7.71388	S2	Summer	2016	6	1	0-1	6-8	0	m
441	2	S2T2B2/07/06_0093307/06/2016-eff1-sea1-subm-tur0-1-cloud6-8-glare1-988	2.57475	S2	Summer	2016	6	1	0-1	6-8	1	m
442	2	S2T2B2/07/06_0093307/06/2016-eff1-sea1-subm-tur0-1-cloud6-8-glare1-990	24.5037	S2	Summer	2016	6	1	0-1	6-8	1	m
443	2	S2T2B2/07/06_0093307/06/2016-eff1-sea1-subm-tur0-1-cloud6-8-glare2-991	4.44819	S2	Summer	2016	6	1	0-1	6-8	2	m
444	2	S2T2B2/07/06_0093307/06/2016-eff1-sea2-subm-tur0-1-cloud6-8-glare0-995	0.975933	S2	Summer	2016	6	2	0-1	6-8	0	m
445	2	S2T2B2/07/06_0093307/06/2016-eff1-sea2-subm-tur0-1-cloud6-8-glare2-993	14.5609	S2	Summer	2016	6	2	0-1	6-8	2	m
446	2	S2T2B2/07/06_0093307/06/2016-eff1-sea3-subm-tur0-1-cloud6-8-glare0-994	12.8225	S2	Summer	2016	6	3	0-1	6-8	0	m
447	2	S2T2B2/07/06_0093307/06/2016-eff1-sea3-subm-tur0-1-cloud6-8-glare2-992	6.28355	S2	Summer	2016	6	3	0-1	6-8	2	m
448	2	S2T2B2/09/06_0079209/06/2015-eff1-sea1-subm-tur0-1-cloud6-8-glare1-30	20.3111	S2	Summer	2015	6	1	0-1	6-8	1	m
449	2	S2T2B2/09/06_0079209/06/2015-eff1-sea2-subm-tur0-1-cloud6-8-glare1-29	58.3446	S2	Summer	2015	6	2	0-1	6-8	1	m
450	2	S2T2B2/25_11_0103225/11/2016-eff1-sea1-subg-tur0-1-cloud0-2-glare3-1374	40.9774	S2	Winter	2016	11	1	0-1	0-2	3	g
451	2	S2T2B2/25_11_0103225/11/2016-eff1-sea2-subg-tur0-1-cloud0-2-glare3-1375	14.7609	S2	Winter	2016	11	2	0-1	0-2	3	g
452	2	S2T2B2/25_11_0103225/11/2016-eff1-sea3-subm-tur0-1-cloud0-2-glare3-1376	19.1916	S2	Winter	2016	11	3	0-1	0-2	3	m
453	2	S2T2C1/02_11_0096802/11/2016-eff1-sea1-subm-tur0-1-cloud6-8-glare1-1142	75.314	S2	Winter	2016	11	1	0-1	6-8	1	m
454	2	S2T2C1/06/12_0080006/12/2015-eff1-sea2-subm-tur0-1-cloud6-8-glare0-493	48.524	S2	Winter	2015	12	2	0-1	6-8	0	m
455	2	S2T2C1/06/12_0080006/12/2015-eff1-sea3-subm-tur0-1-cloud6-8-glare0-492	12.2425	S2	Winter	2015	12	3	0-1	6-8	0	m
456	2	S2T2C1/06/12_0080006/12/2015-eff1-sea3-subm-tur0-1-cloud6-8-glare0-494	9.6368	S2	Winter	2015	12	3	0-1	6-8	0	m
457	2	S2T2C1/07/06_0093207/06/2016-eff1-sea1-subm-tur0-1-cloud6-8-glare1-987	42.7784	S2	Summer	2016	6	1	0-1	6-8	1	m
458	2	S2T2C1/07/06_0093207/06/2016-eff1-sea2-subm-tur0-1-cloud6-8-glare1-986	31.4873	S2	Summer	2016	6	2	0-1	6-8	1	m
459	2	S2T2C1/07/06_0093207/06/2016-eff1-sea2-subm-tur0-1-cloud6-8-glare3-985	0.775623	S2	Summer	2016	6	2	0-1	6-8	3	m
460	2	S2T2C1/09/06_0079109/06/2015-eff1-sea2-subm-tur0-1-cloud0-2-glare1-27	38.0978	S2	Summer	2015	6	2	0-1	0-2	1	m
461	2	S2T2C1/09/06_0079109/06/2015-eff1-sea2-subm-tur0-1-cloud6-8-glare1-28	25.4315	S2	Summer	2015	6	2	0-1	6-8	1	m
462	2	S2T2C1/09/06_0079109/06/2015-eff1-sea3-subm-tur0-1-cloud0-2-glare2-26	6.30863	S2	Summer	2015	6	3	0-1	0-2	2	m
463	2	S2T2C2/02_11_0096802/11/2016-eff1-sea1-subm-tur0-1-cloud6-8-glare1-1143	65.3634	S2	Winter	2016	11	1	0-1	6-8	1	m
464	2	S2T2C2/02_11_0096802/11/2016-eff1-sea2-subm-tur0-1-cloud6-8-glare1-1144	10.9376	S2	Winter	2016	11	2	0-1	6-8	1	m
465	2	S2T2C2/06/12_0080006/12/2015-eff1-sea3-subm-tur0-1-cloud6-8-glare0-491	83.8229	S2	Winter	2015	12	3	0-1	6-8	0	m
466	2	S2T2C2/07/06_0093207/06/2016-eff1-sea2-subm-tur0-1-cloud6-8-glare0-983	15.2733	S2	Summer	2016	6	2	0-1	6-8	0	m
467	2	S2T2C2/07/06_0093207/06/2016-eff1-sea2-subm-tur0-1-cloud6-8-glare3-984	39.85	S2	Summer	2016	6	2	0-1	6-8	3	m
468	2	S2T2C2/07/06_0093207/06/2016-eff1-sea3-subm-tur0-1-cloud6-8-glare0-982	21.3065	S2	Summer	2016	6	3	0-1	6-8	0	m
469	2	S2T2C2/09/06_0078909/06/2015-eff1-sea3-subm-tur0-1-cloud0-2-glare0-22	1.46607	S2	Summer	2015	6	3	0-1	0-2	0	m
470	2	S2T2C2/09/06_0078909/06/2015-eff1-sea3-subm-tur0-1-cloud0-2-glare2-23	15.2386	S2	Summer	2015	6	3	0-1	0-2	2	m
471	2	S2T2C2/09/06_0079009/06/2015-eff1-sea3-subm-tur0-1-cloud0-2-glare2-24	56.5869	S2	Summer	2015	6	3	0-1	0-2	2	m
472	2	S2T2C2/09/06_0079109/06/2015-eff1-sea3-subm-tur0-1-cloud0-2-glare2-25	10.1273	S2	Summer	2015	6	3	0-1	0-2	2	m
473	2	S2T2D1/02_11_0096902/11/2016-eff1-sea1-subm-tur0-1-cloud6-8-glare1-1145	23.9971	S2	Winter	2016	11	1	0-1	6-8	1	m
474	2	S2T2D1/02_11_0096902/11/2016-eff1-sea2-subm-tur0-1-cloud6-8-glare1-1146	51.5929	S2	Winter	2016	11	2	0-1	6-8	1	m
475	2	S2T2D1/07/06_0093107/06/2016-eff0.5-sea3-subp-tur0-1-cloud6-8-glare0-976	1.0209	S2	Summer	2016	6	3	0-1	6-8	0	p
476	2	S2T2D1/07/06_0093107/06/2016-eff1-sea2-subm-tur0-1-cloud6-8-glare0-980	11.9101	S2	Summer	2016	6	2	0-1	6-8	0	m
477	2	S2T2D1/07/06_0093107/06/2016-eff1-sea2-subp-tur0-1-cloud6-8-glare0-973	0.567157	S2	Summer	2016	6	2	0-1	6-8	0	p
478	2	S2T2D1/07/06_0093107/06/2016-eff1-sea3-subm-tur0-1-cloud6-8-glare0-979	25.2257	S2	Summer	2016	6	3	0-1	6-8	0	m
479	2	S2T2D1/07/06_0093107/06/2016-eff1-sea3-subm-tur0-1-cloud6-8-glare0-981	23.4725	S2	Summer	2016	6	3	0-1	6-8	0	m
480	2	S2T2D1/07/06_0093107/06/2016-eff1-sea3-subp-tur0-1-cloud6-8-glare0-974	7.05215	S2	Summer	2016	6	3	0-1	6-8	0	p
481	2	S2T2D1/07/06_0093107/06/2016-eff1-sea3-subp-tur0-1-cloud6-8-glare0-975	0.0001	S2	Summer	2016	6	3	0-1	6-8	0	p
482	2	S2T2D1/07/06_0093107/06/2016-eff1-sea3-subp-tur0-1-cloud6-8-glare0-977	0.0001	S2	Summer	2016	6	3	0-1	6-8	0	p
483	2	S2T2D1/07/06_0093107/06/2016-eff1-sea3-subp-tur0-1-cloud6-8-glare0-978	3.05106	S2	Summer	2016	6	3	0-1	6-8	0	p
484	2	S2T2D1/09/06_0078809/06/2015-eff1-sea3-subm-tur0-1-cloud0-2-glare0-21	11.8102	S2	Summer	2015	6	3	0-1	0-2	0	m
485	2	S2T2D1/09/06_0078809/06/2015-eff1-sea4-5-subm-tur0-1-cloud0-2-glare0-20	15.2122	S2	Summer	2015	6	4-5	0-1	0-2	0	m
486	2	S2T2D1/09/06_0078809/06/2015-eff1-sea4-5-subm-tur0-1-cloud0-2-glare1-19	42.0154	S2	Summer	2015	6	4-5	0-1	0-2	1	m
487	2	S2T2D1/22/02_0082722/02/2016-eff1-sea3-subm-tur0-1-cloud3-5-glare1-595	11.7669	S2	Winter	2015	2	3	0-1	3-5	1	m
488	2	S2T2D1/22/02_0082722/02/2016-eff1-sea3-subm-tur0-1-cloud3-5-glare2-594	41.9186	S2	Winter	2015	2	3	0-1	3-5	2	m
489	2	S2T2D1/22/02_0082722/02/2016-eff1-sea3-subm-tur0-1-cloud3-5-glare3-593	17.8668	S2	Winter	2015	2	3	0-1	3-5	3	m
490	2	S2T2D2/07/06_0093107/06/2016-eff1-sea2-subm-tur0-1-cloud6-8-glare2-967	4.87063	S2	Summer	2016	6	2	0-1	6-8	2	m
491	2	S2T2D2/07/06_0093107/06/2016-eff1-sea2-subm-tur0-1-cloud6-8-glare2-971	1.90312	S2	Summer	2016	6	2	0-1	6-8	2	m
492	2	S2T2D2/07/06_0093107/06/2016-eff1-sea2-subp-tur0-1-cloud6-8-glare0-972	1.12958	S2	Summer	2016	6	2	0-1	6-8	0	p
493	2	S2T2D2/07/06_0093107/06/2016-eff1-sea3-subm-tur0-1-cloud0-2-glare2-969	16.0959	S2	Summer	2016	6	3	0-1	0-2	2	m
494	2	S2T2D2/07/06_0093107/06/2016-eff1-sea3-subm-tur0-1-cloud6-8-glare2-968	44.2229	S2	Summer	2016	6	3	0-1	6-8	2	m
495	2	S2T2D2/07/06_0093107/06/2016-eff1-sea3-subm-tur0-1-cloud6-8-glare2-970	7.99056	S2	Summer	2016	6	3	0-1	6-8	2	m
496	2	S2T2D2/07_11_0097707/11/2016-eff1-sea2-subm-tur0-1-cloud3-5-glare1-1182	66.9973	S2	Winter	2016	11	2	0-1	3-5	1	m
497	2	S2T2D2/07_11_0097707/11/2016-eff1-sea2-subm-tur0-1-cloud3-5-glare2-1183	9.87372	S2	Winter	2016	11	2	0-1	3-5	2	m
498	2	S2T2D2/28/02_0084828/02/2016-eff1-sea2-subm-tur5-cloud6-8-glare1-668	85.1432	S2	Winter	2015	2	2	5	6-8	1	m
499	2	S2T2D2/A12/07_0080812/07/2015-eff1-sea4-5-subm-tur0-1-cloud6-8-glare1-244	84.2637	S2	Summer	2015	7	4-5	0-1	6-8	1	m
500	2	S2T2E1/03/06_0091503/06/2016-eff1-sea3-subm-tur0-1-cloud0-2-glare2-915	19.4207	S2	Summer	2016	6	3	0-1	0-2	2	m
501	2	S2T2E1/03/06_0091503/06/2016-eff1-sea4-5-subm-tur0-1-cloud0-2-glare2-914	57.7007	S2	Summer	2016	6	4-5	0-1	0-2	2	m
502	2	S2T2E1/07_11_0097807/11/2016-eff1-sea2-subm-tur0-1-cloud6-8-glare1-1184	19.245	S2	Winter	2016	11	2	0-1	6-8	1	m
503	2	S2T2E1/07_11_0097807/11/2016-eff1-sea2-subm-tur0-1-cloud6-8-glare2-1185	58.0289	S2	Winter	2016	11	2	0-1	6-8	2	m
504	2	S2T2E1/28/02_0084928/02/2016-eff1-sea2-subm-tur5-cloud6-8-glare1-669	72.0084	S2	Winter	2015	2	2	5	6-8	1	m
505	2	S2T2E1/A12/07_0080712/07/2015-eff1-sea4-5-subm-tur0-1-cloud6-8-glare1-243	71.2421	S2	Summer	2015	7	4-5	0-1	6-8	1	m
506	2	S2T2E2/07_11_0097807/11/2016-eff1-sea2-subm-tur0-1-cloud6-8-glare2-1186	47.2155	S2	Winter	2016	11	2	0-1	6-8	2	m
507	2	S2T2E2/07_11_0097807/11/2016-eff1-sea3-subm-tur0-1-cloud6-8-glare2-1187	30.9831	S2	Winter	2016	11	3	0-1	6-8	2	m
508	2	S2T2E2/28/02_0084928/02/2016-eff1-sea2-subm-tur5-cloud6-8-glare1-670	52.4144	S2	Winter	2015	2	2	5	6-8	1	m
509	2	S2T2E2/28/02_0084928/02/2016-eff1-sea2-subm-tur5-cloud6-8-glare2-671	33.3708	S2	Winter	2015	2	2	5	6-8	2	m
510	2	S2T2E2/29/05_0090329/05/2016-eff1-sea0-subm-tur0-1-cloud0-2-glare0-859	2.30804	S2	Summer	2016	5	0	0-1	0-2	0	m
511	2	S2T2E2/29/05_0090329/05/2016-eff1-sea0-subm-tur0-1-cloud0-2-glare0-860	4.96337	S2	Summer	2016	5	0	0-1	0-2	0	m
512	2	S2T2E2/29/05_0090329/05/2016-eff1-sea0-subm-tur0-1-cloud0-2-glare0-861	7.39559	S2	Summer	2016	5	0	0-1	0-2	0	m
513	2	S2T2E2/29/05_0090329/05/2016-eff1-sea0-subm-tur0-1-cloud0-2-glare0-862	5.00651	S2	Summer	2016	5	0	0-1	0-2	0	m
514	2	S2T2E2/29/05_0090329/05/2016-eff1-sea0-subm-tur0-1-cloud0-2-glare3-863	18.1896	S2	Summer	2016	5	0	0-1	0-2	3	m
515	2	S2T2E2/29/05_0090329/05/2016-eff1-sea1-subm-tur0-1-cloud0-2-glare0-854	0.754952	S2	Summer	2016	5	1	0-1	0-2	0	m
516	2	S2T2E2/29/05_0090329/05/2016-eff1-sea1-subm-tur0-1-cloud0-2-glare0-855	0.0001	S2	Summer	2016	5	1	0-1	0-2	0	m
517	2	S2T2E2/29/05_0090329/05/2016-eff1-sea1-subm-tur0-1-cloud0-2-glare3-853	26.272	S2	Summer	2016	5	1	0-1	0-2	3	m
518	2	S2T2E2/29/05_0090329/05/2016-eff1-sea1-subm-tur0-1-cloud0-2-glare3-864	1.38387	S2	Summer	2016	5	1	0-1	0-2	3	m
519	2	S2T2E2/29/05_0090329/05/2016-eff1-sea1-subm-tur0-1-cloud0-2-glare3-865	0.0001	S2	Summer	2016	5	1	0-1	0-2	3	m
520	2	S2T2E2/29/05_0090329/05/2016-eff1-sea1-subm-tur0-1-cloud6-8-glare2-852	0.406448	S2	Summer	2016	5	1	0-1	6-8	2	m
521	2	S2T2E2/29/05_0090329/05/2016-eff1-sea1-subp-tur0-1-cloud0-2-glare0-856	0.577826	S2	Summer	2016	5	1	0-1	0-2	0	p
522	2	S2T2E2/29/05_0090329/05/2016-eff1-sea1-subp-tur0-1-cloud0-2-glare0-857	1.14809	S2	Summer	2016	5	1	0-1	0-2	0	p
523	2	S2T2E2/29/05_0090329/05/2016-eff1-sea1-subp-tur0-1-cloud0-2-glare0-858	0.0001	S2	Summer	2016	5	1	0-1	0-2	0	p
524	2	S2T2E2/A12/07_0080712/07/2015-eff1-sea3-subm-tur0-1-cloud6-8-glare1-242	10.4535	S2	Summer	2015	7	3	0-1	6-8	1	m
525	2	S2T2E2/A12/07_0080712/07/2015-eff1-sea4-5-subm-tur0-1-cloud6-8-glare1-241	74.9619	S2	Summer	2015	7	4-5	0-1	6-8	1	m
526	2	S2T2F1/02/12_0079302/12/2015-eff1-sea3-subm-tur0-1-cloud6-8-glare0-476	29.6208	S2	Winter	2015	12	3	0-1	6-8	0	m
527	2	S2T2F1/02/12_0079302/12/2015-eff1-sea3-subm-tur0-1-cloud6-8-glare1-477	46.5519	S2	Winter	2015	12	3	0-1	6-8	1	m
528	2	S2T2F1/07_11_0097907/11/2016-eff1-sea2-subm-tur0-1-cloud6-8-glare0-1191	31.1559	S2	Winter	2016	11	2	0-1	6-8	0	m
529	2	S2T2F1/07_11_0097907/11/2016-eff1-sea3-subm-tur0-1-cloud6-8-glare0-1190	0.800417	S2	Winter	2016	11	3	0-1	6-8	0	m
530	2	S2T2F1/07_11_0097907/11/2016-eff1-sea3-subm-tur0-1-cloud6-8-glare1-1189	15.0762	S2	Winter	2016	11	3	0-1	6-8	1	m
531	2	S2T2F1/07_11_0097907/11/2016-eff1-sea3-subm-tur0-1-cloud6-8-glare2-1188	30.3524	S2	Winter	2016	11	3	0-1	6-8	2	m
532	2	S2T2F1/29/05_0090429/05/2016-eff1-sea0-subm-tur0-1-cloud0-2-glare2-875	10.0599	S2	Summer	2016	5	0	0-1	0-2	2	m
533	2	S2T2F1/29/05_0090429/05/2016-eff1-sea1-subm-tur0-1-cloud0-2-glare2-871	2.15155	S2	Summer	2016	5	1	0-1	0-2	2	m
534	2	S2T2F1/29/05_0090429/05/2016-eff1-sea1-subm-tur0-1-cloud0-2-glare2-872	27.1518	S2	Summer	2016	5	1	0-1	0-2	2	m
535	2	S2T2F1/29/05_0090429/05/2016-eff1-sea1-subm-tur0-1-cloud0-2-glare2-874	26.7091	S2	Summer	2016	5	1	0-1	0-2	2	m
536	2	S2T2F1/29/05_0090429/05/2016-eff1-sea1-subm-tur0-1-cloud0-2-glare3-867	1.13335	S2	Summer	2016	5	1	0-1	0-2	3	m
537	2	S2T2F1/29/05_0090429/05/2016-eff1-sea1-subm-tur0-1-cloud0-2-glare3-868	0.0001	S2	Summer	2016	5	1	0-1	0-2	3	m
538	2	S2T2F1/29/05_0090429/05/2016-eff1-sea1-subp-tur0-1-cloud0-2-glare2-873	0.949892	S2	Summer	2016	5	1	0-1	0-2	2	p
539	2	S2T2F1/29/05_0090429/05/2016-eff1-sea1-subp-tur0-1-cloud0-2-glare3-866	4.68416	S2	Summer	2016	5	1	0-1	0-2	3	p
540	2	S2T2F1/29/05_0090429/05/2016-eff1-sea1-subp-tur0-1-cloud0-2-glare3-869	0.960223	S2	Summer	2016	5	1	0-1	0-2	3	p
541	2	S2T2F1/29/05_0090429/05/2016-eff1-sea1-subp-tur0-1-cloud0-2-glare3-870	0.0001	S2	Summer	2016	5	1	0-1	0-2	3	p
542	2	S2T2F1/A12/07_0080612/07/2015-eff-sea4-5-subm-tur0-1-cloud6-8-glare1-238	0.001	S2	Summer	2015	7	4-5	0-1	6-8	1	m
543	2	S2T2F1/A12/07_0080612/07/2015-eff1-sea3-subm-tur0-1-cloud6-8-glare1-240	36.2723	S2	Summer	2015	7	3	0-1	6-8	1	m
544	2	S2T2F1/A12/07_0080612/07/2015-eff1-sea4-5-subm-tur0-1-cloud6-8-glare1-237	7.44592	S2	Summer	2015	7	4-5	0-1	6-8	1	m
545	2	S2T2F1/A12/07_0080612/07/2015-eff1-sea4-5-subm-tur0-1-cloud6-8-glare1-239	21.59	S2	Summer	2015	7	4-5	0-1	6-8	1	m
546	2	S2T2F2/13_03_0106313/03/2017-eff0.5-sea4-5-subp-tur0-1-cloud6-8-glare0-1527	0.0962618	S2	Winter	2016	3	4-5	0-1	6-8	0	p
547	2	S2T2F2/13_03_0106313/03/2017-eff0.5-sea4-5-subp-tur0-1-cloud6-8-glare0-1529	0.385406	S2	Winter	2016	3	4-5	0-1	6-8	0	p
548	2	S2T2F2/13_03_0106313/03/2017-eff1-sea3-subm-tur0-1-cloud6-8-glare0-1531	4.54997	S2	Winter	2016	3	3	0-1	6-8	0	m
549	2	S2T2F2/13_03_0106313/03/2017-eff1-sea4-5-subm-tur0-1-cloud6-8-glare0-1523	20.0274	S2	Winter	2016	3	4-5	0-1	6-8	0	m
550	2	S2T2F2/13_03_0106313/03/2017-eff1-sea4-5-subm-tur0-1-cloud6-8-glare0-1525	2.16862	S2	Winter	2016	3	4-5	0-1	6-8	0	m
551	2	S2T2F2/13_03_0106313/03/2017-eff1-sea4-5-subp-tur0-1-cloud6-8-glare0-1524	14.0599	S2	Winter	2016	3	4-5	0-1	6-8	0	p
552	2	S2T2F2/13_03_0106313/03/2017-eff1-sea4-5-subp-tur0-1-cloud6-8-glare0-1526	13.1504	S2	Winter	2016	3	4-5	0-1	6-8	0	p
553	2	S2T2F2/13_03_0106313/03/2017-eff1-sea4-5-subp-tur0-1-cloud6-8-glare0-1528	3.26451	S2	Winter	2016	3	4-5	0-1	6-8	0	p
554	2	S2T2F2/13_03_0106313/03/2017-eff1-sea4-5-subp-tur0-1-cloud6-8-glare0-1530	17.1768	S2	Winter	2016	3	4-5	0-1	6-8	0	p
555	2	S2T2F2/29/05_0090429/05/2016-eff1-sea0-subg-tur0-1-cloud0-2-glare3-878	62.2734	S2	Summer	2016	5	0	0-1	0-2	3	g
556	2	S2T2F2/29/05_0090429/05/2016-eff1-sea0-subm-tur0-1-cloud0-2-glare1-877	15.8443	S2	Summer	2016	5	0	0-1	0-2	1	m
557	2	S2T2F2/29/05_0090429/05/2016-eff1-sea0-subm-tur0-1-cloud0-2-glare2-876	0.377097	S2	Summer	2016	5	0	0-1	0-2	2	m
558	2	S2T2G1/03/06_0091003/06/2016-eff1-sea2-subm-tur0-1-cloud0-2-glare0-898	13.2593	S2	Summer	2016	6	2	0-1	0-2	0	m
559	2	S2T2G1/03/06_0091003/06/2016-eff1-sea2-subm-tur0-1-cloud0-2-glare1-897	26.3658	S2	Summer	2016	6	2	0-1	0-2	1	m
560	2	S2T2G1/07_11_0098207/11/2016-eff1-sea2-subm-tur0-1-cloud6-8-glare1-1196	39.4472	S2	Winter	2016	11	2	0-1	6-8	1	m
561	3	S3T1A1/03/11_0077403/11/2015-eff0.5-sea2-subm-tur0-1-cloud6-8-glare3-403	11.0722	S3	Winter	2015	11	2	0-1	6-8	3	m
562	3	S3T1A1/03/11_0077403/11/2015-eff0.5-sea2-subm-tur0-1-cloud6-8-glare3-405	13.5529	S3	Winter	2015	11	2	0-1	6-8	3	m
563	3	S3T1A1/03/11_0077403/11/2015-eff1-sea2-subm-tur0-1-cloud6-8-glare0-399	7.7574	S3	Winter	2015	11	2	0-1	6-8	0	m
564	3	S3T1A1/03/11_0077403/11/2015-eff1-sea2-subm-tur0-1-cloud6-8-glare1-400	10.0238	S3	Winter	2015	11	2	0-1	6-8	1	m
565	3	S3T1A1/03/11_0077403/11/2015-eff1-sea2-subm-tur0-1-cloud6-8-glare2-401	4.68787	S3	Winter	2015	11	2	0-1	6-8	2	m
566	3	S3T1A1/03/11_0077403/11/2015-eff1-sea2-subm-tur0-1-cloud6-8-glare3-402	3.82528	S3	Winter	2015	11	2	0-1	6-8	3	m
567	3	S3T1A1/03/11_0077403/11/2015-eff1-sea2-subm-tur0-1-cloud6-8-glare3-404	7.76247	S3	Winter	2015	11	2	0-1	6-8	3	m
568	3	S3T1A1/03/11_0077403/11/2015-eff1-sea2-subm-tur0-1-cloud6-8-glare3-406	3.94071	S3	Winter	2015	11	2	0-1	6-8	3	m
569	3	S3T1A1/03/11_0077403/11/2015-eff1-sea3-subm-tur0-1-cloud6-8-glare0-398	3.62106	S3	Winter	2015	11	3	0-1	6-8	0	m
570	3	S3T1A1/19_11_0100119/11/2016-eff1-sea2-subm-tur0-1-cloud6-8-glare1-1249	28.1103	S3	Winter	2016	11	2	0-1	6-8	1	m
571	3	S3T1A1/28/05_0089228/05/2016-eff1-sea2-subm-tur0-1-cloud3-5-glare2-803	28.7027	S3	Summer	2016	5	2	0-1	3-5	2	m
572	3	S3T1A1/A14/07_0082914/07/2015-eff1-sea4-5-subm-tur0-1-cloud6-8-glare0-335	40.6936	S3	Summer	2015	7	4-5	0-1	6-8	0	m
573	3	S3T1A1/A14/07_0082914/07/2015-eff1-sea4-5-subm-tur0-1-cloud6-8-glare2-336	1.49481	S3	Summer	2015	7	4-5	0-1	6-8	2	m
574	3	S3T1A1/A14/07_0083014/07/2015-eff0.5-sea4-5-subm-tur0-1-cloud6-8-glare2-338	1.90997	S3	Summer	2015	7	4-5	0-1	6-8	2	m
575	3	S3T1A1/A14/07_0083014/07/2015-eff0.5-sea4-5-subm-tur0-1-cloud6-8-glare2-340	4.57287	S3	Summer	2015	7	4-5	0-1	6-8	2	m
576	3	S3T1A1/A14/07_0083014/07/2015-eff1-sea4-5-subm-tur0-1-cloud6-8-glare2-337	20.9227	S3	Summer	2015	7	4-5	0-1	6-8	2	m
577	3	S3T1A1/A14/07_0083014/07/2015-eff1-sea4-5-subm-tur0-1-cloud6-8-glare2-339	9.99818	S3	Summer	2015	7	4-5	0-1	6-8	2	m
578	3	S3T1B1/03/11_0077503/11/2015-eff1-sea1-subm-tur0-1-cloud6-8-glare0-409	28.6823	S3	Winter	2015	11	1	0-1	6-8	0	m
579	3	S3T1B1/03/11_0077503/11/2015-eff1-sea2-subm-tur0-1-cloud6-8-glare0-408	21.7046	S3	Winter	2015	11	2	0-1	6-8	0	m
580	3	S3T1B1/03/11_0077503/11/2015-eff1-sea2-subm-tur0-1-cloud6-8-glare2-407	53.7235	S3	Winter	2015	11	2	0-1	6-8	2	m
581	3	S3T1B1/19_11_0100219/11/2016-eff1-sea2-subm-tur0-1-cloud6-8-glare0-1251	21.9373	S3	Winter	2016	11	2	0-1	6-8	0	m
582	3	S3T1B1/19_11_0100219/11/2016-eff1-sea2-subm-tur0-1-cloud6-8-glare0-1253	6.77548	S3	Winter	2016	11	2	0-1	6-8	0	m
583	3	S3T1B1/19_11_0100219/11/2016-eff1-sea2-subm-tur0-1-cloud6-8-glare1-1250	33.2602	S3	Winter	2016	11	2	0-1	6-8	1	m
584	3	S3T1B1/19_11_0100219/11/2016-eff1-sea3-subm-tur0-1-cloud6-8-glare0-1252	14.7209	S3	Winter	2016	11	3	0-1	6-8	0	m
585	3	S3T1B1/28/05_0089128/05/2016-eff1-sea2-subm-tur0-1-cloud6-8-glare1-800	14.2021	S3	Summer	2016	5	2	0-1	6-8	1	m
586	3	S3T1B1/28/05_0089128/05/2016-eff1-sea2-subm-tur0-1-cloud6-8-glare1-802	29.6111	S3	Summer	2016	5	2	0-1	6-8	1	m
587	3	S3T1B1/28/05_0089128/05/2016-eff1-sea3-subm-tur0-1-cloud6-8-glare1-799	20.6641	S3	Summer	2016	5	3	0-1	6-8	1	m
588	3	S3T1B1/28/05_0089128/05/2016-eff1-sea3-subm-tur0-1-cloud6-8-glare1-801	11.8162	S3	Summer	2016	5	3	0-1	6-8	1	m
589	3	S3T1B1/A14/07_0082214/07/2015-eff1-sea2-subm-tur0-1-cloud6-8-glare1-302	63.9837	S3	Summer	2015	7	2	0-1	6-8	1	m
590	3	S3T1B1/A14/07_0082314/07/2015-eff1-sea2-subm-tur0-1-cloud6-8-glare1-303	36.5554	S3	Summer	2015	7	2	0-1	6-8	1	m
591	3	S3T1B2/03/11_0077503/11/2015-eff1-sea1-subm-tur0-1-cloud6-8-glare0-410	14.5584	S3	Winter	2015	11	1	0-1	6-8	0	m
592	3	S3T1B2/03/11_0077503/11/2015-eff1-sea2-subm-tur0-1-cloud6-8-glare0-411	9.75393	S3	Winter	2015	11	2	0-1	6-8	0	m
593	3	S3T1B2/03/11_0077503/11/2015-eff1-sea3-subm-tur0-1-cloud6-8-glare0-412	70.5606	S3	Winter	2015	11	3	0-1	6-8	0	m
594	3	S3T1B2/19_11_0100219/11/2016-eff1-sea1-subm-tur0-1-cloud6-8-glare1-1255	27.2795	S3	Winter	2016	11	1	0-1	6-8	1	m
595	3	S3T1B2/19_11_0100219/11/2016-eff1-sea2-subm-tur0-1-cloud6-8-glare0-1254	4.67111	S3	Winter	2016	11	2	0-1	6-8	0	m
596	3	S3T1B2/19_11_0100219/11/2016-eff1-sea2-subm-tur0-1-cloud6-8-glare0-1258	20.3585	S3	Winter	2016	11	2	0-1	6-8	0	m
597	3	S3T1B2/19_11_0100219/11/2016-eff1-sea3-subm-tur0-1-cloud6-8-glare0-1257	44.7129	S3	Winter	2016	11	3	0-1	6-8	0	m
598	3	S3T1B2/19_11_0100219/11/2016-eff1-sea3-subm-tur0-1-cloud6-8-glare1-1256	16.6615	S3	Winter	2016	11	3	0-1	6-8	1	m
599	3	S3T1B2/23/06_0083123/06/2015-eff1-sea3-subm-tur0-1-cloud6-8-glare0-177	46.402	S3	Summer	2015	6	3	0-1	6-8	0	m
600	3	S3T1B2/23/06_0083123/06/2015-eff1-sea3-subm-tur0-1-cloud6-8-glare0-179	3.53114	S3	Summer	2015	6	3	0-1	6-8	0	m
601	3	S3T1B2/23/06_0083123/06/2015-eff1-sea3-subm-tur0-1-cloud6-8-glare1-178	2.88939	S3	Summer	2015	6	3	0-1	6-8	1	m
602	3	S3T1B2/23/06_0083123/06/2015-eff1-sea4-5-subm-tur0-1-cloud6-8-glare0-180	37.3218	S3	Summer	2015	6	4-5	0-1	6-8	0	m
603	3	S3T1B2/23/06_0083123/06/2015-eff1-sea4-5-subm-tur0-1-cloud6-8-glare1-181	1.82986	S3	Summer	2015	6	4-5	0-1	6-8	1	m
604	3	S3T1B2/28/05_0089128/05/2016-eff1-sea2-subm-tur0-1-cloud6-8-glare1-790	56.7559	S3	Summer	2016	5	2	0-1	6-8	1	m
605	3	S3T1B2/28/05_0089128/05/2016-eff1-sea2-subm-tur0-1-cloud6-8-glare1-793	0.378006	S3	Summer	2016	5	2	0-1	6-8	1	m
606	3	S3T1B2/28/05_0089128/05/2016-eff1-sea2-subm-tur0-1-cloud6-8-glare1-794	4.96122	S3	Summer	2016	5	2	0-1	6-8	1	m
607	3	S3T1B2/28/05_0089128/05/2016-eff1-sea2-subp-tur0-1-cloud6-8-glare1-791	0.401235	S3	Summer	2016	5	2	0-1	6-8	1	p
608	3	S3T1B2/28/05_0089128/05/2016-eff1-sea2-subp-tur0-1-cloud6-8-glare1-792	0.0001	S3	Summer	2016	5	2	0-1	6-8	1	p
609	3	S3T1B2/28/05_0089128/05/2016-eff1-sea3-subm-tur0-1-cloud6-8-glare1-795	14.6858	S3	Summer	2016	5	3	0-1	6-8	1	m
610	3	S3T1B2/28/05_0089128/05/2016-eff1-sea3-subm-tur0-1-cloud6-8-glare1-798	17.59	S3	Summer	2016	5	3	0-1	6-8	1	m
611	3	S3T1B2/28/05_0089128/05/2016-eff1-sea3-subp-tur0-1-cloud6-8-glare1-796	5.86573	S3	Summer	2016	5	3	0-1	6-8	1	p
612	3	S3T1B2/28/05_0089128/05/2016-eff1-sea3-subp-tur0-1-cloud6-8-glare1-797	6.96525	S3	Summer	2016	5	3	0-1	6-8	1	p
613	3	S3T1C1/06/12_0079906/12/2015-eff1-sea4-5-subm-tur0-1-cloud3-5-glare1-487	65.7846	S3	Winter	2015	12	4-5	0-1	3-5	1	m
614	3	S3T1C1/06/12_0079906/12/2015-eff1-sea4-5-subm-tur0-1-cloud3-5-glare2-486	39.2778	S3	Winter	2015	12	4-5	0-1	3-5	2	m
615	3	S3T1C1/07_11_0097507/11/2016-eff1-sea1-subm-tur0-1-cloud3-5-glare1-1171	5.69608	S3	Winter	2016	11	1	0-1	3-5	1	m
616	3	S3T1C1/07_11_0097507/11/2016-eff1-sea2-subm-tur0-1-cloud3-5-glare0-1169	21.9213	S3	Winter	2016	11	2	0-1	3-5	0	m
617	3	S3T1C1/07_11_0097507/11/2016-eff1-sea2-subm-tur0-1-cloud3-5-glare1-1170	30.6003	S3	Winter	2016	11	2	0-1	3-5	1	m
618	3	S3T1C1/07_11_0097507/11/2016-eff1-sea3-subm-tur0-1-cloud3-5-glare0-1168	2.44201	S3	Winter	2016	11	3	0-1	3-5	0	m
619	3	S3T1C1/07_11_0097507/11/2016-eff1-sea3-subm-tur0-1-cloud3-5-glare1-1167	15.5997	S3	Winter	2016	11	3	0-1	3-5	1	m
620	3	S3T1C1/28/05_0089828/05/2016-eff1-sea1-subg-tur0-1-cloud3-5-glare2-829	19.9428	S3	Summer	2016	5	1	0-1	3-5	2	g
621	3	S3T1C1/28/05_0089828/05/2016-eff1-sea1-subm-tur0-1-cloud3-5-glare2-828	26.6943	S3	Summer	2016	5	1	0-1	3-5	2	m
622	3	S3T1C1/28/05_0089828/05/2016-eff1-sea1-subm-tur0-1-cloud3-5-glare3-827	30.3378	S3	Summer	2016	5	1	0-1	3-5	3	m
623	3	S3T1C1/A08/06_0079208/06/2015-eff1-sea4-5-subm-tur0-1-cloud0-2-glare2-1	101.527	S3	Summer	2015	6	4-5	0-1	0-2	2	m
624	3	S3T1C2/06/12_0079906/12/2015-eff1-sea3-subm-tur0-1-cloud6-8-glare0-489	10.0003	S3	Winter	2015	12	3	0-1	6-8	0	m
625	3	S3T1C2/06/12_0079906/12/2015-eff1-sea3-subm-tur0-1-cloud6-8-glare1-490	34.8949	S3	Winter	2015	12	3	0-1	6-8	1	m
626	3	S3T1C2/06/12_0079906/12/2015-eff1-sea4-5-subm-tur0-1-cloud3-5-glare1-488	50.4145	S3	Winter	2015	12	4-5	0-1	3-5	1	m
627	3	S3T1C2/07_11_0097507/11/2016-eff1-sea1-subm-tur0-1-cloud3-5-glare0-1173	7.87766	S3	Winter	2016	11	1	0-1	3-5	0	m
628	3	S3T1C2/07_11_0097507/11/2016-eff1-sea1-subm-tur0-1-cloud3-5-glare1-1172	0.420967	S3	Winter	2016	11	1	0-1	3-5	1	m
629	3	S3T1C2/07_11_0097507/11/2016-eff1-sea1-subm-tur0-1-cloud3-5-glare1-1174	20.1933	S3	Winter	2016	11	1	0-1	3-5	1	m
630	3	S3T1C2/07_11_0097507/11/2016-eff1-sea1-subm-tur0-1-cloud3-5-glare1-1180	29.2861	S3	Winter	2016	11	1	0-1	3-5	1	m
631	3	S3T1C2/07_11_0097507/11/2016-eff1-sea2-subm-tur0-1-cloud3-5-glare0-1176	13.2534	S3	Winter	2016	11	2	0-1	3-5	0	m
632	3	S3T1C2/07_11_0097507/11/2016-eff1-sea2-subm-tur0-1-cloud3-5-glare0-1178	4.57585	S3	Winter	2016	11	2	0-1	3-5	0	m
633	3	S3T1C2/07_11_0097507/11/2016-eff1-sea2-subm-tur0-1-cloud3-5-glare1-1175	8.94241	S3	Winter	2016	11	2	0-1	3-5	1	m
634	3	S3T1C2/07_11_0097507/11/2016-eff1-sea2-subm-tur0-1-cloud3-5-glare1-1177	5.97035	S3	Winter	2016	11	2	0-1	3-5	1	m
635	3	S3T1C2/07_11_0097507/11/2016-eff1-sea2-subm-tur0-1-cloud3-5-glare1-1179	24.2448	S3	Winter	2016	11	2	0-1	3-5	1	m
636	3	S3T1C2/28/05_0089828/05/2016-eff1-sea1-subm-tur0-1-cloud3-5-glare3-826	40.4686	S3	Summer	2016	5	1	0-1	3-5	3	m
637	3	S3T1C2/28/05_0089828/05/2016-eff1-sea2-subm-tur0-1-cloud3-5-glare3-821	22.5243	S3	Summer	2016	5	2	0-1	3-5	3	m
638	3	S3T1C2/28/05_0089828/05/2016-eff1-sea2-subm-tur0-1-cloud3-5-glare3-823	2.89311	S3	Summer	2016	5	2	0-1	3-5	3	m
639	3	S3T1C2/28/05_0089828/05/2016-eff1-sea2-subm-tur0-1-cloud3-5-glare3-824	5.48587	S3	Summer	2016	5	2	0-1	3-5	3	m
640	3	S3T1C2/28/05_0089828/05/2016-eff1-sea2-subm-tur0-1-cloud3-5-glare3-825	32.5322	S3	Summer	2016	5	2	0-1	3-5	3	m
641	3	S3T1C2/28/05_0089828/05/2016-eff1-sea2-subp-tur0-1-cloud3-5-glare3-822	2.15215	S3	Summer	2016	5	2	0-1	3-5	3	p
642	3	S3T1C2/28/05_0089828/05/2016-eff1-sea3-subm-tur0-1-cloud0-2-glare2-819	0.163759	S3	Summer	2016	5	3	0-1	0-2	2	m
643	3	S3T1C2/28/05_0089828/05/2016-eff1-sea3-subm-tur0-1-cloud3-5-glare3-820	8.69685	S3	Summer	2016	5	3	0-1	3-5	3	m
644	3	S3T1C2/A08/06_0079308/06/2015-eff1-sea4-5-subm-tur0-1-cloud0-2-glare2-2	92.2984	S3	Summer	2015	6	4-5	0-1	0-2	2	m
645	3	S3T1D1/19_11_0099519/11/2016-eff1-sea2-subm-tur0-1-cloud6-8-glare1-1233	77.1463	S3	Winter	2016	11	2	0-1	6-8	1	m
646	3	S3T1D1/22/02_0082622/02/2016-eff1-sea3-subm-tur0-1-cloud3-5-glare1-591	12.7085	S3	Winter	2015	2	3	0-1	3-5	1	m
647	3	S3T1D1/22/02_0082622/02/2016-eff1-sea4-5-subm-tur0-1-cloud0-2-glare2-590	62.1608	S3	Winter	2015	2	4-5	0-1	0-2	2	m
648	3	S3T1D1/22/02_0082622/02/2016-eff1-sea4-5-subm-tur0-1-cloud3-5-glare1-592	30.2856	S3	Winter	2015	2	4-5	0-1	3-5	1	m
649	3	S3T1D1/29/05_0090029/05/2016-eff1-sea0-subm-tur0-1-cloud6-8-glare1-837	16.7646	S3	Summer	2016	5	0	0-1	6-8	1	m
650	3	S3T1D1/29/05_0090029/05/2016-eff1-sea1-subm-tur0-1-cloud6-8-glare1-836	61.5825	S3	Summer	2016	5	1	0-1	6-8	1	m
651	3	S3T1D1/A08/06_0079408/06/2015-eff1-sea4-5-subm-tur0-1-cloud0-2-glare2-3	73.2564	S3	Summer	2015	6	4-5	0-1	0-2	2	m
652	3	S3T1D1/A08/06_0079408/06/2015-eff1-sea4-5-subm-tur0-1-cloud3-5-glare2-5	9.91621	S3	Summer	2015	6	4-5	0-1	3-5	2	m
653	3	S3T1D1/A08/06_0079408/06/2015-eff1-sea4-5-subm-tur0-1-cloud6-8-glare0-4	9.70463	S3	Summer	2015	6	4-5	0-1	6-8	0	m
654	3	S3T1D2/19_11_0099519/11/2016-eff1-sea2-subm-tur0-1-cloud6-8-glare1-1230	18.349	S3	Winter	2016	11	2	0-1	6-8	1	m
655	3	S3T1D2/19_11_0099519/11/2016-eff1-sea2-subm-tur0-1-cloud6-8-glare1-1232	80.1265	S3	Winter	2016	11	2	0-1	6-8	1	m
656	3	S3T1D2/19_11_0099519/11/2016-eff1-sea3-subm-tur0-1-cloud6-8-glare1-1231	20.6387	S3	Winter	2016	11	3	0-1	6-8	1	m
657	3	S3T1D2/22/02_0082622/02/2016-eff1-sea4-5-subm-tur0-1-cloud0-2-glare0-587	17.2794	S3	Winter	2015	2	4-5	0-1	0-2	0	m
658	3	S3T1D2/22/02_0082622/02/2016-eff1-sea4-5-subm-tur0-1-cloud0-2-glare1-588	7.51228	S3	Winter	2015	2	4-5	0-1	0-2	1	m
659	3	S3T1D2/22/02_0082622/02/2016-eff1-sea4-5-subm-tur0-1-cloud0-2-glare2-589	0.372106	S3	Winter	2015	2	4-5	0-1	0-2	2	m
660	3	S3T1D2/22/02_0082622/02/2016-eff1-sea4-5-subm-tur0-1-cloud6-8-glare0-585	17.4536	S3	Winter	2015	2	4-5	0-1	6-8	0	m
661	3	S3T1D2/22/02_0082622/02/2016-eff1-sea4-5-subm-tur0-1-cloud6-8-glare1-586	55.3745	S3	Winter	2015	2	4-5	0-1	6-8	1	m
662	3	S3T1D2/29/05_0090029/05/2016-eff1-sea1-subm-tur0-1-cloud6-8-glare1-835	4.66266	S3	Summer	2016	5	1	0-1	6-8	1	m
663	3	S3T1D2/29/05_0090029/05/2016-eff1-sea2-subm-tur0-1-cloud6-8-glare1-834	113.009	S3	Summer	2016	5	2	0-1	6-8	1	m
664	3	S3T1D2/A08/06_0079408/06/2015-eff1-sea4-5-subm-tur0-1-cloud3-5-glare2-6	93.9836	S3	Summer	2015	6	4-5	0-1	3-5	2	m
665	3	S3T1E1/02/12_0079202/12/2015-eff1-sea4-5-subm-tur0-1-cloud3-5-glare1-471	15.3629	S3	Winter	2015	12	4-5	0-1	3-5	1	m
666	3	S3T1E1/02/12_0079202/12/2015-eff1-sea4-5-subm-tur0-1-cloud6-8-glare0-469	89.0643	S3	Winter	2015	12	4-5	0-1	6-8	0	m
667	3	S3T1E1/02/12_0079202/12/2015-eff1-sea4-5-subm-tur0-1-cloud6-8-glare1-470	2.03004	S3	Winter	2015	12	4-5	0-1	6-8	1	m
668	3	S3T1E1/02_11_0097202/11/2016-eff1-sea1-subm-tur0-1-cloud6-8-glare1-1163	8.7184	S3	Winter	2016	11	1	0-1	6-8	1	m
669	3	S3T1E1/02_11_0097202/11/2016-eff1-sea2-subm-tur0-1-cloud6-8-glare1-1162	71.7271	S3	Winter	2016	11	2	0-1	6-8	1	m
670	3	S3T1E1/05/07_0095405/07/2016-eff1-sea1-subm-tur0-1-cloud6-8-glare2-1078	70.7345	S3	Summer	2016	7	1	0-1	6-8	2	m
671	3	S3T1E1/05/07_0095405/07/2016-eff1-sea2-subm-tur0-1-cloud6-8-glare2-1079	12.3401	S3	Summer	2016	7	2	0-1	6-8	2	m
672	3	S3T1E1/09/06_0078609/06/2015-eff1-sea3-subm-tur0-1-cloud0-2-glare1-15	77.1183	S3	Summer	2015	6	3	0-1	0-2	1	m
673	3	S3T1E1/09/06_0078609/06/2015-eff1-sea4-5-subm-tur0-1-cloud0-2-glare1-16	54.2185	S3	Summer	2015	6	4-5	0-1	0-2	1	m
674	3	S3T1E1/13_03_0106113/03/2017-eff1-sea3-subm-tur0-1-cloud6-8-glare0-1516	29.2648	S3	Winter	2016	3	3	0-1	6-8	0	m
675	3	S3T1E1/13_03_0106113/03/2017-eff1-sea4-5-subm-tur0-1-cloud6-8-glare0-1517	51.1358	S3	Winter	2016	3	4-5	0-1	6-8	0	m
676	3	S3T1E2/02/12_0079202/12/2015-eff1-sea3-subm-tur0-1-cloud3-5-glare1-473	56.8263	S3	Winter	2015	12	3	0-1	3-5	1	m
677	3	S3T1E2/02/12_0079202/12/2015-eff1-sea4-5-subm-tur0-1-cloud3-5-glare1-472	28.9436	S3	Winter	2015	12	4-5	0-1	3-5	1	m
678	3	S3T1E2/02/12_0079202/12/2015-eff1-sea4-5-subm-tur0-1-cloud3-5-glare1-474	3.04347	S3	Winter	2015	12	4-5	0-1	3-5	1	m
679	3	S3T1E2/02/12_0079202/12/2015-eff1-sea4-5-subm-tur0-1-cloud3-5-glare2-475	9.85746	S3	Winter	2015	12	4-5	0-1	3-5	2	m
680	3	S3T1E2/02_11_0097202/11/2016-eff1-sea2-subm-tur0-1-cloud6-8-glare1-1161	47.1801	S3	Winter	2016	11	2	0-1	6-8	1	m
681	3	S3T1E2/02_11_0097202/11/2016-eff1-sea3-subm-tur0-1-cloud6-8-glare1-1158	9.23705	S3	Winter	2016	11	3	0-1	6-8	1	m
682	3	S3T1E2/02_11_0097202/11/2016-eff1-sea3-subm-tur0-1-cloud6-8-glare1-1160	60.7105	S3	Winter	2016	11	3	0-1	6-8	1	m
683	3	S3T1E2/02_11_0097202/11/2016-eff1-sea3-subm-tur0-1-cloud6-8-glare2-1159	1.52362	S3	Winter	2016	11	3	0-1	6-8	2	m
684	3	S3T1E2/07/07_0095907/07/2016-eff1-sea3-subm-tur0-1-cloud6-8-glare0-1085	119.29	S3	Summer	2016	7	3	0-1	6-8	0	m
685	3	S3T1E2/09/06_0078609/06/2015-eff1-sea4-5-subm-tur0-1-cloud0-2-glare1-17	68.5356	S3	Summer	2015	6	4-5	0-1	0-2	1	m
686	3	S3T1E2/13_03_0106113/03/2017-eff1-sea3-subm-tur0-1-cloud0-2-glare1-1505	17.5492	S3	Winter	2016	3	3	0-1	0-2	1	m
687	3	S3T1E2/13_03_0106113/03/2017-eff1-sea3-subm-tur0-1-cloud3-5-glare0-1506	10.4897	S3	Winter	2016	3	3	0-1	3-5	0	m
688	3	S3T1E2/13_03_0106113/03/2017-eff1-sea3-subm-tur0-1-cloud3-5-glare0-1510	24.3406	S3	Winter	2016	3	3	0-1	3-5	0	m
689	3	S3T1E2/13_03_0106113/03/2017-eff1-sea3-subm-tur0-1-cloud3-5-glare1-1507	2.86587	S3	Winter	2016	3	3	0-1	3-5	1	m
690	3	S3T1E2/13_03_0106113/03/2017-eff1-sea3-subm-tur0-1-cloud6-8-glare0-1511	1.98383	S3	Winter	2016	3	3	0-1	6-8	0	m
691	3	S3T1E2/13_03_0106113/03/2017-eff1-sea3-subm-tur0-1-cloud6-8-glare0-1513	1.66632	S3	Winter	2016	3	3	0-1	6-8	0	m
692	3	S3T1E2/13_03_0106113/03/2017-eff1-sea3-subm-tur0-1-cloud6-8-glare0-1515	20.7825	S3	Winter	2016	3	3	0-1	6-8	0	m
693	3	S3T1E2/13_03_0106113/03/2017-eff1-sea3-subp-tur0-1-cloud6-8-glare0-1512	0.785616	S3	Winter	2016	3	3	0-1	6-8	0	p
694	3	S3T1E2/13_03_0106113/03/2017-eff1-sea3-subp-tur0-1-cloud6-8-glare0-1514	0.74261	S3	Winter	2016	3	3	0-1	6-8	0	p
695	3	S3T1E2/13_03_0106113/03/2017-eff1-sea4-5-subm-tur0-1-cloud3-5-glare0-1509	6.41912	S3	Winter	2016	3	4-5	0-1	3-5	0	m
696	3	S3T1E2/13_03_0106113/03/2017-eff1-sea4-5-subm-tur0-1-cloud3-5-glare1-1508	6.66859	S3	Winter	2016	3	4-5	0-1	3-5	1	m
697	3	S3T1F1/07/07_0096007/07/2016-eff1-sea2-subm-tur0-1-cloud6-8-glare0-1087	0.198712	S3	Summer	2016	7	2	0-1	6-8	0	m
698	3	S3T1F1/07/07_0096007/07/2016-eff1-sea3-subm-tur0-1-cloud6-8-glare0-1086	80.4461	S3	Summer	2016	7	3	0-1	6-8	0	m
699	3	S3T1F1/18/06_0082618/06/2015-eff1-sea1-subg-tur0-1-cloud3-5-glare2-149	17.1765	S3	Summer	2015	6	1	0-1	3-5	2	g
700	3	S3T1F1/18/06_0082618/06/2015-eff1-sea1-subm-tur0-1-cloud0-2-glare2-150	6.9874	S3	Summer	2015	6	1	0-1	0-2	2	m
701	3	S3T1F1/18/06_0082618/06/2015-eff1-sea1-subm-tur0-1-cloud0-2-glare2-151	0.0001	S3	Summer	2015	6	1	0-1	0-2	2	m
702	3	S3T1F1/18/06_0082618/06/2015-eff1-sea1-subm-tur0-1-cloud3-5-glare2-148	15.1756	S3	Summer	2015	6	1	0-1	3-5	2	m
703	3	S3T1F1/18/06_0082618/06/2015-eff1-sea1-subm-tur0-1-cloud6-8-glare2-147	36.8221	S3	Summer	2015	6	1	0-1	6-8	2	m
704	3	S3T1F1/18/06_0082618/06/2015-eff1-sea2-subm-tur0-1-cloud6-8-glare2-146	29.0185	S3	Summer	2015	6	2	0-1	6-8	2	m
705	3	S3T1F1/28/02_0085028/02/2016-eff1-sea2-subm-tur5-cloud6-8-glare1-672	40.2869	S3	Winter	2015	2	2	5	6-8	1	m
706	3	S3T1F1/28/02_0085028/02/2016-eff1-sea2-subm-tur5-cloud6-8-glare2-673	40.7022	S3	Winter	2015	2	2	5	6-8	2	m
707	3	S3T1F1/28/02_0085028/02/2016-eff1-sea3-subm-tur5-cloud6-8-glare2-674	25.7567	S3	Winter	2015	2	3	5	6-8	2	m
708	3	S3T1F2/07/07_0096007/07/2016-eff0.5-sea2-subp-tur0-1-cloud6-8-glare0-1094	0.193564	S3	Summer	2016	7	2	0-1	6-8	0	p
709	3	S3T1F2/07/07_0096007/07/2016-eff1-sea2-subm-tur0-1-cloud6-8-glare0-1088	58.2869	S3	Summer	2016	7	2	0-1	6-8	0	m
710	3	S3T1F2/07/07_0096007/07/2016-eff1-sea2-subm-tur0-1-cloud6-8-glare0-1090	0.865333	S3	Summer	2016	7	2	0-1	6-8	0	m
711	3	S3T1F2/07/07_0096007/07/2016-eff1-sea2-subm-tur0-1-cloud6-8-glare0-1091	1.99854	S3	Summer	2016	7	2	0-1	6-8	0	m
712	3	S3T1F2/07/07_0096007/07/2016-eff1-sea2-subm-tur0-1-cloud6-8-glare0-1093	0.771781	S3	Summer	2016	7	2	0-1	6-8	0	m
713	3	S3T1F2/07/07_0096007/07/2016-eff1-sea2-subm-tur0-1-cloud6-8-glare0-1097	0.383226	S3	Summer	2016	7	2	0-1	6-8	0	m
714	3	S3T1F2/07/07_0096007/07/2016-eff1-sea2-subp-tur0-1-cloud6-8-glare0-1089	0.77797	S3	Summer	2016	7	2	0-1	6-8	0	p
715	3	S3T1F2/07/07_0096007/07/2016-eff1-sea2-subp-tur0-1-cloud6-8-glare0-1092	1.16638	S3	Summer	2016	7	2	0-1	6-8	0	p
716	3	S3T1F2/07/07_0096007/07/2016-eff1-sea2-subp-tur0-1-cloud6-8-glare0-1095	2.68732	S3	Summer	2016	7	2	0-1	6-8	0	p
717	3	S3T1F2/07/07_0096007/07/2016-eff1-sea2-subp-tur0-1-cloud6-8-glare0-1096	2.69788	S3	Summer	2016	7	2	0-1	6-8	0	p
718	3	S3T1F2/07/07_0096007/07/2016-eff1-sea2-subp-tur0-1-cloud6-8-glare0-1098	3.68924	S3	Summer	2016	7	2	0-1	6-8	0	p
719	3	S3T1F2/07/07_0096107/07/2016-eff1-sea1-subm-tur0-1-cloud6-8-glare0-1101	4.37053	S3	Summer	2016	7	1	0-1	6-8	0	m
720	3	S3T1F2/07/07_0096107/07/2016-eff1-sea1-subm-tur0-1-cloud6-8-glare0-1103	0.779212	S3	Summer	2016	7	1	0-1	6-8	0	m
721	3	S3T1F2/07/07_0096107/07/2016-eff1-sea1-subm-tur0-1-cloud6-8-glare0-1105	6.18729	S3	Summer	2016	7	1	0-1	6-8	0	m
722	3	S3T1F2/07/07_0096107/07/2016-eff1-sea1-subm-tur0-1-cloud6-8-glare0-1106	0.0001	S3	Summer	2016	7	1	0-1	6-8	0	m
723	3	S3T1F2/07/07_0096107/07/2016-eff1-sea1-subm-tur0-1-cloud6-8-glare0-1109	1.15212	S3	Summer	2016	7	1	0-1	6-8	0	m
724	3	S3T1F2/07/07_0096107/07/2016-eff1-sea1-subm-tur0-1-cloud6-8-glare1-1108	1.51943	S3	Summer	2016	7	1	0-1	6-8	1	m
725	3	S3T1F2/07/07_0096107/07/2016-eff1-sea1-subp-tur0-1-cloud6-8-glare0-1102	1.35214	S3	Summer	2016	7	1	0-1	6-8	0	p
726	3	S3T1F2/07/07_0096107/07/2016-eff1-sea1-subp-tur0-1-cloud6-8-glare0-1104	0.388697	S3	Summer	2016	7	1	0-1	6-8	0	p
727	3	S3T1F2/07/07_0096107/07/2016-eff1-sea1-subp-tur0-1-cloud6-8-glare0-1110	1.34664	S3	Summer	2016	7	1	0-1	6-8	0	p
728	3	S3T1F2/07/07_0096107/07/2016-eff1-sea1-subp-tur0-1-cloud6-8-glare0-1111	0.0001	S3	Summer	2016	7	1	0-1	6-8	0	p
729	3	S3T1F2/07/07_0096107/07/2016-eff1-sea1-subp-tur0-1-cloud6-8-glare1-1107	1.70089	S3	Summer	2016	7	1	0-1	6-8	1	p
730	3	S3T1F2/07/07_0096107/07/2016-eff1-sea2-subm-tur0-1-cloud6-8-glare0-1099	8.56658	S3	Summer	2016	7	2	0-1	6-8	0	m
731	3	S3T1F2/07/07_0096107/07/2016-eff1-sea2-subp-tur0-1-cloud6-8-glare0-1100	0.398215	S3	Summer	2016	7	2	0-1	6-8	0	p
732	3	S3T1F2/18/06_0082518/06/2015-eff1-sea2-subm-tur0-1-cloud6-8-glare1-141	54.0146	S3	Summer	2015	6	2	0-1	6-8	1	m
733	3	S3T1F2/18/06_0082618/06/2015-eff1-sea2-subm-tur0-1-cloud6-8-glare0-145	12.8207	S3	Summer	2015	6	2	0-1	6-8	0	m
734	3	S3T1F2/18/06_0082618/06/2015-eff1-sea2-subm-tur0-1-cloud6-8-glare1-142	2.68854	S3	Summer	2015	6	2	0-1	6-8	1	m
735	3	S3T1F2/18/06_0082618/06/2015-eff1-sea2-subm-tur0-1-cloud6-8-glare1-144	4.15176	S3	Summer	2015	6	2	0-1	6-8	1	m
736	3	S3T1F2/18/06_0082618/06/2015-eff1-sea2-subm-tur0-1-cloud6-8-glare2-143	21.293	S3	Summer	2015	6	2	0-1	6-8	2	m
737	3	S3T1F2/28/02_0085028/02/2016-eff1-sea2-subm-tur5-cloud3-5-glare1-679	17.9306	S3	Winter	2015	2	2	5	3-5	1	m
738	3	S3T1F2/28/02_0085028/02/2016-eff1-sea2-subm-tur5-cloud3-5-glare2-680	52.0354	S3	Winter	2015	2	2	5	3-5	2	m
739	3	S3T1F2/28/02_0085028/02/2016-eff1-sea3-subm-tur5-cloud0-2-glare1-677	6.3455	S3	Winter	2015	2	3	5	0-2	1	m
740	3	S3T1F2/28/02_0085028/02/2016-eff1-sea3-subm-tur5-cloud0-2-glare2-676	21.086	S3	Winter	2015	2	3	5	0-2	2	m
741	3	S3T1F2/28/02_0085028/02/2016-eff1-sea3-subm-tur5-cloud3-5-glare1-678	1.81874	S3	Winter	2015	2	3	5	3-5	1	m
742	3	S3T1F2/28/02_0085028/02/2016-eff1-sea3-subm-tur5-cloud6-8-glare2-675	2.80876	S3	Winter	2015	2	3	5	6-8	2	m
743	3	S3T1G1/03/06_0090903/06/2016-eff1-sea2-subm-tur0-1-cloud0-2-glare3-892	81.4153	S3	Summer	2016	6	2	0-1	0-2	3	m
744	3	S3T1G1/03/06_0090903/06/2016-eff1-sea2-subm-tur0-1-cloud3-5-glare3-891	0.230681	S3	Summer	2016	6	2	0-1	3-5	3	m
745	3	S3T1G1/18_02_0105718/02/2017-eff1-sea2-subm-tur0-1-cloud3-5-glare0-1485	2.35415	S3	Winter	2016	2	2	0-1	3-5	0	m
746	3	S3T1G1/18_02_0105718/02/2017-eff1-sea2-subm-tur0-1-cloud3-5-glare2-1482	40.4693	S3	Winter	2016	2	2	0-1	3-5	2	m
747	3	S3T1G1/18_02_0105718/02/2017-eff1-sea2-subm-tur0-1-cloud3-5-glare2-1484	2.61455	S3	Winter	2016	2	2	0-1	3-5	2	m
748	3	S3T1G1/18_02_0105718/02/2017-eff1-sea2-subm-tur0-1-cloud3-5-glare3-1483	25.5106	S3	Winter	2016	2	2	0-1	3-5	3	m
749	3	S3T1G1/18_02_0105718/02/2017-eff1-sea2-subm-tur0-1-cloud3-5-glare3-1486	10.3405	S3	Winter	2016	2	2	0-1	3-5	3	m
750	3	S3T1G1/19/01_0081019/01/2016-eff1-sea2-subm-tur0-1-cloud6-8-glare0-529	63.3696	S3	Winter	2015	1	2	0-1	6-8	0	m
751	3	S3T1G1/19/01_0081019/01/2016-eff1-sea3-subm-tur0-1-cloud6-8-glare0-530	46.4428	S3	Winter	2015	1	3	0-1	6-8	0	m
752	3	S3T1G1/A15/07_0085415/07/2015-eff1-sea3-subm-tur0-1-cloud3-5-glare0-388	7.58407	S3	Summer	2015	7	3	0-1	3-5	0	m
753	3	S3T1G1/A15/07_0085415/07/2015-eff1-sea3-subm-tur0-1-cloud3-5-glare3-387	6.40679	S3	Summer	2015	7	3	0-1	3-5	3	m
754	3	S3T1G1/A15/07_0085415/07/2015-eff1-sea4-5-subm-tur0-1-cloud3-5-glare3-386	8.64652	S3	Summer	2015	7	4-5	0-1	3-5	3	m
755	3	S3T1G1/A15/07_0085415/07/2015-eff1-sea4-5-subm-tur0-1-cloud6-8-glare0-383	3.11651	S3	Summer	2015	7	4-5	0-1	6-8	0	m
756	3	S3T1G1/A15/07_0085415/07/2015-eff1-sea4-5-subm-tur0-1-cloud6-8-glare0-385	49.9061	S3	Summer	2015	7	4-5	0-1	6-8	0	m
757	3	S3T1G1/A15/07_0085415/07/2015-eff1-sea4-5-subm-tur0-1-cloud6-8-glare2-384	25.4433	S3	Summer	2015	7	4-5	0-1	6-8	2	m
758	3	S3T1G2/03/06_0090903/06/2016-eff1-sea1-subm-tur0-1-cloud0-2-glare2-894	28.8152	S3	Summer	2016	6	1	0-1	0-2	2	m
759	3	S3T1G2/03/06_0090903/06/2016-eff1-sea2-subm-tur0-1-cloud0-2-glare2-895	10.8366	S3	Summer	2016	6	2	0-1	0-2	2	m
760	3	S3T1G2/03/06_0090903/06/2016-eff1-sea2-subm-tur0-1-cloud0-2-glare3-893	64.5603	S3	Summer	2016	6	2	0-1	0-2	3	m
761	3	S3T1G2/03/06_0090903/06/2016-eff1-sea3-subm-tur0-1-cloud0-2-glare2-896	17.2444	S3	Summer	2016	6	3	0-1	0-2	2	m
762	3	S3T1G2/15/06_0081615/06/2015-eff1-sea2-subm-tur0-1-cloud6-8-glare1-124	4.45868	S3	Summer	2015	6	2	0-1	6-8	1	m
763	3	S3T1G2/15/06_0081615/06/2015-eff1-sea3-subm-tur0-1-cloud6-8-glare0-118	4.36222	S3	Summer	2015	6	3	0-1	6-8	0	m
764	3	S3T1G2/15/06_0081615/06/2015-eff1-sea3-subm-tur0-1-cloud6-8-glare0-120	25.394	S3	Summer	2015	6	3	0-1	6-8	0	m
765	3	S3T1G2/15/06_0081615/06/2015-eff1-sea3-subm-tur0-1-cloud6-8-glare1-121	3.86742	S3	Summer	2015	6	3	0-1	6-8	1	m
766	3	S3T1G2/15/06_0081615/06/2015-eff1-sea3-subm-tur0-1-cloud6-8-glare1-123	22.7446	S3	Summer	2015	6	3	0-1	6-8	1	m
767	3	S3T1G2/15/06_0081615/06/2015-eff1-sea4-5-subm-tur0-1-cloud6-8-glare0-119	27.1815	S3	Summer	2015	6	4-5	0-1	6-8	0	m
768	3	S3T1G2/15/06_0081615/06/2015-eff1-sea4-5-subm-tur0-1-cloud6-8-glare1-122	8.1067	S3	Summer	2015	6	4-5	0-1	6-8	1	m
769	3	S3T1G2/18_02_0105718/02/2017-eff1-sea2-subm-tur0-1-cloud6-8-glare0-1487	8.92484	S3	Winter	2016	2	2	0-1	6-8	0	m
770	3	S3T1G2/18_02_0105718/02/2017-eff1-sea2-subm-tur0-1-cloud6-8-glare0-1489	1.54786	S3	Winter	2016	2	2	0-1	6-8	0	m
771	3	S3T1G2/18_02_0105718/02/2017-eff1-sea2-subm-tur0-1-cloud6-8-glare0-1491	19.5161	S3	Winter	2016	2	2	0-1	6-8	0	m
772	3	S3T1G2/18_02_0105718/02/2017-eff1-sea2-subm-tur0-1-cloud6-8-glare0-1493	1.82156	S3	Winter	2016	2	2	0-1	6-8	0	m
773	3	S3T1G2/18_02_0105718/02/2017-eff1-sea2-subm-tur0-1-cloud6-8-glare0-1495	36.1823	S3	Winter	2016	2	2	0-1	6-8	0	m
774	3	S3T1G2/18_02_0105718/02/2017-eff1-sea2-subm-tur0-1-cloud6-8-glare1-1488	0.590072	S3	Winter	2016	2	2	0-1	6-8	1	m
775	3	S3T1G2/18_02_0105718/02/2017-eff1-sea2-subm-tur0-1-cloud6-8-glare2-1490	22.9043	S3	Winter	2016	2	2	0-1	6-8	2	m
776	3	S3T1G2/18_02_0105718/02/2017-eff1-sea2-subm-tur0-1-cloud6-8-glare2-1494	1.21476	S3	Winter	2016	2	2	0-1	6-8	2	m
777	3	S3T1G2/18_02_0105718/02/2017-eff1-sea2-subm-tur0-1-cloud6-8-glare2-1496	15.256	S3	Winter	2016	2	2	0-1	6-8	2	m
778	3	S3T1G2/18_02_0105718/02/2017-eff1-sea2-subm-tur0-1-cloud6-8-glare3-1492	12.0926	S3	Winter	2016	2	2	0-1	6-8	3	m
779	3	S3T1G2/19/01_0081019/01/2016-eff1-sea3-subm-tur0-1-cloud0-2-glare2-532	11.458	S3	Winter	2015	1	3	0-1	0-2	2	m
780	3	S3T1G2/19/01_0081019/01/2016-eff1-sea3-subm-tur0-1-cloud6-8-glare0-531	2.81352	S3	Winter	2015	1	3	0-1	6-8	0	m
781	3	S3T1G2/19/01_0081019/01/2016-eff1-sea4-5-subm-tur0-1-cloud0-2-glare2-533	38.3455	S3	Winter	2015	1	4-5	0-1	0-2	2	m
782	3	S3T1G2/19/01_0081019/01/2016-eff1-sea4-5-subm-tur0-1-cloud3-5-glare1-534	32.8748	S3	Winter	2015	1	4-5	0-1	3-5	1	m
783	3	S3T1G2/19/01_0081019/01/2016-eff1-sea4-5-subm-tur0-1-cloud3-5-glare2-535	15.8917	S3	Winter	2015	1	4-5	0-1	3-5	2	m
784	3	S3T1H1/15/06_0081515/06/2015-eff1-sea2-subm-tur0-1-cloud6-8-glare0-114	39.1492	S3	Summer	2015	6	2	0-1	6-8	0	m
785	3	S3T1H1/15/06_0081515/06/2015-eff1-sea2-subm-tur0-1-cloud6-8-glare0-116	4.61041	S3	Summer	2015	6	2	0-1	6-8	0	m
786	3	S3T1H1/15/06_0081515/06/2015-eff1-sea3-subm-tur0-1-cloud6-8-glare0-115	41.5604	S3	Summer	2015	6	3	0-1	6-8	0	m
787	3	S3T1H1/15/06_0081515/06/2015-eff1-sea3-subm-tur0-1-cloud6-8-glare0-117	20.5414	S3	Summer	2015	6	3	0-1	6-8	0	m
788	3	S3T1H1/18_02_0105818/02/2017-eff1-sea2-subm-tur0-1-cloud6-8-glare2-1497	25.5052	S3	Winter	2016	2	2	0-1	6-8	2	m
789	3	S3T1H1/18_02_0105818/02/2017-eff1-sea2-subm-tur0-1-cloud6-8-glare2-1499	44.0843	S3	Winter	2016	2	2	0-1	6-8	2	m
790	3	S3T1H1/18_02_0105818/02/2017-eff1-sea2-subm-tur0-1-cloud6-8-glare3-1498	12.9797	S3	Winter	2016	2	2	0-1	6-8	3	m
791	3	S3T1H1/19/01_0081119/01/2016-eff1-sea4-5-subm-tur0-1-cloud3-5-glare1-538	6.24905	S3	Winter	2015	1	4-5	0-1	3-5	1	m
792	3	S3T1H1/19/01_0081119/01/2016-eff1-sea4-5-subm-tur0-1-cloud3-5-glare2-537	28.4266	S3	Winter	2015	1	4-5	0-1	3-5	2	m
793	3	S3T1H1/19/01_0081119/01/2016-eff1-sea4-5-subm-tur0-1-cloud3-5-glare2-539	11.9888	S3	Winter	2015	1	4-5	0-1	3-5	2	m
794	3	S3T1H1/19/01_0081119/01/2016-eff1-sea4-5-subp-tur0-1-cloud3-5-glare3-536	64.3029	S3	Winter	2015	1	4-5	0-1	3-5	3	p
795	3	S3T1H1/27/06_0094427/06/2016-eff1-sea2-subm-tur0-1-cloud6-8-glare0-1044	29.8025	S3	Summer	2016	6	2	0-1	6-8	0	m
796	3	S3T1H1/27/06_0094427/06/2016-eff1-sea2-subm-tur0-1-cloud6-8-glare1-1043	35.0589	S3	Summer	2016	6	2	0-1	6-8	1	m
797	3	S3T1H1/27/06_0094427/06/2016-eff1-sea2-subm-tur0-1-cloud6-8-glare1-1045	12.3606	S3	Summer	2016	6	2	0-1	6-8	1	m
798	3	S3T1H1/27/06_0094427/06/2016-eff1-sea2-subm-tur0-1-cloud6-8-glare2-1046	5.28212	S3	Summer	2016	6	2	0-1	6-8	2	m
799	3	S3T1H2/15/06_0081415/06/2015-eff1-sea1-subm-tur0-1-cloud6-8-glare0-111	5.52037	S3	Summer	2015	6	1	0-1	6-8	0	m
800	3	S3T1H2/15/06_0081415/06/2015-eff1-sea2-subm-tur0-1-cloud6-8-glare0-110	24.6714	S3	Summer	2015	6	2	0-1	6-8	0	m
801	3	S3T1H2/15/06_0081515/06/2015-eff1-sea1-subm-tur0-1-cloud6-8-glare0-112	15.898	S3	Summer	2015	6	1	0-1	6-8	0	m
802	3	S3T1H2/15/06_0081515/06/2015-eff1-sea2-subm-tur0-1-cloud6-8-glare0-113	1.3058	S3	Summer	2015	6	2	0-1	6-8	0	m
803	3	S3T1H2/15_03_0107615/03/2017-eff1-sea2-subm-tur2-3-cloud6-8-glare0-1584	19.2113	S3	Winter	2016	3	2	2-3	6-8	0	m
804	3	S3T1H2/15_03_0107615/03/2017-eff1-sea3-subm-tur2-3-cloud6-8-glare0-1583	9.25877	S3	Winter	2016	3	3	2-3	6-8	0	m
805	3	S3T1H2/15_03_0107615/03/2017-eff1-sea3-subm-tur2-3-cloud6-8-glare0-1585	37.4635	S3	Winter	2016	3	3	2-3	6-8	0	m
806	3	S3T1H2/15_03_0107615/03/2017-eff1-sea3-subm-tur2-3-cloud6-8-glare0-1587	4.69024	S3	Winter	2016	3	3	2-3	6-8	0	m
807	3	S3T1H2/15_03_0107615/03/2017-eff1-sea4-5-subm-tur2-3-cloud6-8-glare0-1586	18.4121	S3	Winter	2016	3	4-5	2-3	6-8	0	m
808	3	S3T1H2/15_03_0107615/03/2017-eff1-sea4-5-subm-tur2-3-cloud6-8-glare0-1588	34.0046	S3	Winter	2016	3	4-5	2-3	6-8	0	m
809	3	S3T1H2/19/01_0081119/01/2016-eff1-sea3-subm-tur0-1-cloud6-8-glare2-542	35.1217	S3	Winter	2015	1	3	0-1	6-8	2	m
810	3	S3T1H2/19/01_0081119/01/2016-eff1-sea4-5-subm-tur0-1-cloud3-5-glare2-540	1.39406	S3	Winter	2015	1	4-5	0-1	3-5	2	m
811	3	S3T1H2/19/01_0081119/01/2016-eff1-sea4-5-subm-tur0-1-cloud6-8-glare2-541	15.0626	S3	Winter	2015	1	4-5	0-1	6-8	2	m
812	3	S3T1H2/27/06_0094427/06/2016-eff1-sea2-subm-tur0-1-cloud6-8-glare0-1048	31.2637	S3	Summer	2016	6	2	0-1	6-8	0	m
813	3	S3T1H2/27/06_0094427/06/2016-eff1-sea2-subm-tur0-1-cloud6-8-glare2-1047	92.1894	S3	Summer	2016	6	2	0-1	6-8	2	m
814	3	S3T1I1/15_03_0107915/03/2017-eff1-sea4-5-subm-tur2-3-cloud6-8-glare0-1591	15.5091	S3	Winter	2016	3	4-5	2-3	6-8	0	m
815	3	S3T1I1/27/06_0094527/06/2016-eff1-sea2-subm-tur0-1-cloud6-8-glare1-1049	15.9044	S3	Summer	2016	6	2	0-1	6-8	1	m
816	3	S3T2A1/02_11_0096502/11/2016-eff1-sea1-subm-tur0-1-cloud6-8-glare1-1138	75.6951	S3	Winter	2016	11	1	0-1	6-8	1	m
817	3	S3T2A1/02_11_0096502/11/2016-eff1-sea2-subm-tur0-1-cloud6-8-glare1-1137	19.5295	S3	Winter	2016	11	2	0-1	6-8	1	m
818	3	S3T2A1/02_11_0096602/11/2016-eff1-sea2-subm-tur0-1-cloud6-8-glare1-1139	11.0671	S3	Winter	2016	11	2	0-1	6-8	1	m
819	3	S3T2A1/07/06_0093507/06/2016-eff1-sea1-subm-tur0-1-cloud6-8-glare1-1005	105.925	S3	Summer	2016	6	1	0-1	6-8	1	m
820	3	S3T2A1/07/06_0093507/06/2016-eff1-sea2-subm-tur0-1-cloud6-8-glare1-1004	0.950505	S3	Summer	2016	6	2	0-1	6-8	1	m
821	3	S3T2A1/23/06_0083323/06/2015-eff1-sea3-subm-tur0-1-cloud6-8-glare0-185	35.4547	S3	Summer	2015	6	3	0-1	6-8	0	m
822	3	S3T2A1/23/06_0083323/06/2015-eff1-sea3-subm-tur0-1-cloud6-8-glare0-188	7.80593	S3	Summer	2015	6	3	0-1	6-8	0	m
823	3	S3T2A1/23/06_0083323/06/2015-eff1-sea3-subm-tur0-1-cloud6-8-glare1-187	6.17113	S3	Summer	2015	6	3	0-1	6-8	1	m
824	3	S3T2A1/23/06_0083323/06/2015-eff1-sea4-5-subm-tur0-1-cloud6-8-glare0-184	14.0879	S3	Summer	2015	6	4-5	0-1	6-8	0	m
825	3	S3T2A1/23/06_0083323/06/2015-eff1-sea4-5-subm-tur0-1-cloud6-8-glare0-186	19.7068	S3	Summer	2015	6	4-5	0-1	6-8	0	m
826	3	S3T2A1/23/06_0083323/06/2015-eff1-sea4-5-subm-tur0-1-cloud6-8-glare0-189	14.332	S3	Summer	2015	6	4-5	0-1	6-8	0	m
827	3	S3T2A1/23/06_0083323/06/2015-eff1-sea4-5-subm-tur0-1-cloud6-8-glare0-190	0.0001	S3	Summer	2015	6	4-5	0-1	6-8	0	m
828	3	S3T2A1/30/11_0078730/11/2015-eff1-sea4-5-subm-tur0-1-cloud6-8-glare0-444	57.7988	S3	Winter	2015	11	4-5	0-1	6-8	0	m
829	3	S3T2A1/30/11_0078730/11/2015-eff1-sea4-5-subp-tur0-1-cloud6-8-glare0-445	2.60259	S3	Winter	2015	11	4-5	0-1	6-8	0	p
830	3	S3T2A1/30/11_0078830/11/2015-eff1-sea4-5-subm-tur0-1-cloud6-8-glare0-447	19.3541	S3	Winter	2015	11	4-5	0-1	6-8	0	m
831	3	S3T2A1/30/11_0078830/11/2015-eff1-sea4-5-subm-tur0-1-cloud6-8-glare0-449	18.8677	S3	Winter	2015	11	4-5	0-1	6-8	0	m
832	3	S3T2A1/30/11_0078830/11/2015-eff1-sea4-5-subp-tur0-1-cloud6-8-glare0-446	0.17235	S3	Winter	2015	11	4-5	0-1	6-8	0	p
833	3	S3T2A1/30/11_0078830/11/2015-eff1-sea4-5-subp-tur0-1-cloud6-8-glare0-448	2.37247	S3	Winter	2015	11	4-5	0-1	6-8	0	p
834	3	S3T2A2/02_11_0096602/11/2016-eff1-sea2-subm-tur0-1-cloud6-8-glare1-1140	10.762	S3	Winter	2016	11	2	0-1	6-8	1	m
835	3	S3T2A2/02_11_0096702/11/2016-eff1-sea1-subm-tur0-1-cloud6-8-glare1-1141	65.5655	S3	Winter	2016	11	1	0-1	6-8	1	m
836	3	S3T2A2/07/06_0093507/06/2016-eff1-sea1-subm-tur0-1-cloud6-8-glare0-1001	51.7462	S3	Summer	2016	6	1	0-1	6-8	0	m
837	3	S3T2A2/07/06_0093507/06/2016-eff1-sea2-subm-tur0-1-cloud6-8-glare0-1002	10.5408	S3	Summer	2016	6	2	0-1	6-8	0	m
838	3	S3T2A2/07/06_0093507/06/2016-eff1-sea2-subm-tur0-1-cloud6-8-glare1-1003	11.1415	S3	Summer	2016	6	2	0-1	6-8	1	m
839	3	S3T2A2/07/06_0093507/06/2016-eff1-sea2-subm-tur0-1-cloud6-8-glare2-1000	2.48691	S3	Summer	2016	6	2	0-1	6-8	2	m
840	3	S3T2B1/03_01_0105103/01/2017-eff1-sea2-subm-tur0-1-cloud6-8-glare0-1450	115.914	S3	Winter	2016	1	2	0-1	6-8	0	m
841	3	S3T2B1/06/12_0080206/12/2015-eff1-sea3-subm-tur0-1-cloud6-8-glare0-499	93.812	S3	Winter	2015	12	3	0-1	6-8	0	m
842	3	S3T2B1/23/06_0083223/06/2015-eff1-sea3-subm-tur0-1-cloud6-8-glare0-183	45.9003	S3	Summer	2015	6	3	0-1	6-8	0	m
843	3	S3T2B1/23/06_0083223/06/2015-eff1-sea4-5-subm-tur0-1-cloud6-8-glare1-182	45.6646	S3	Summer	2015	6	4-5	0-1	6-8	1	m
844	3	S3T2B1/27/05_0088227/05/2016-eff1-sea1-subm-tur0-1-cloud3-5-glare2-774	2.11292	S3	Summer	2016	5	1	0-1	3-5	2	m
845	3	S3T2B1/27/05_0088227/05/2016-eff1-sea1-subm-tur0-1-cloud6-8-glare2-775	45.0252	S3	Summer	2016	5	1	0-1	6-8	2	m
846	3	S3T2B1/27/05_0088227/05/2016-eff1-sea2-subm-tur0-1-cloud6-8-glare2-776	40.1961	S3	Summer	2016	5	2	0-1	6-8	2	m
847	3	S3T2B1/27/05_0088327/05/2016-eff1-sea2-subm-tur0-1-cloud6-8-glare2-777	27.5972	S3	Summer	2016	5	2	0-1	6-8	2	m
848	3	S3T2B2/03_01_0105103/01/2017-eff1-sea0-subm-tur0-1-cloud6-8-glare0-1453	11.9951	S3	Winter	2016	1	0	0-1	6-8	0	m
849	3	S3T2B2/03_01_0105103/01/2017-eff1-sea1-subg-tur0-1-cloud6-8-glare2-1457	3.7354	S3	Winter	2016	1	1	0-1	6-8	2	g
850	3	S3T2B2/03_01_0105103/01/2017-eff1-sea1-subm-tur0-1-cloud6-8-glare0-1452	18.8519	S3	Winter	2016	1	1	0-1	6-8	0	m
851	3	S3T2B2/03_01_0105103/01/2017-eff1-sea1-subm-tur0-1-cloud6-8-glare0-1454	12.5473	S3	Winter	2016	1	1	0-1	6-8	0	m
852	3	S3T2B2/03_01_0105103/01/2017-eff1-sea1-subm-tur0-1-cloud6-8-glare1-1455	3.99005	S3	Winter	2016	1	1	0-1	6-8	1	m
853	3	S3T2B2/03_01_0105103/01/2017-eff1-sea1-subm-tur0-1-cloud6-8-glare2-1456	5.45645	S3	Winter	2016	1	1	0-1	6-8	2	m
854	3	S3T2B2/03_01_0105103/01/2017-eff1-sea2-subm-tur0-1-cloud6-8-glare0-1451	19.9469	S3	Winter	2016	1	2	0-1	6-8	0	m
855	3	S3T2B2/06/12_0080206/12/2015-eff1-sea3-subm-tur0-1-cloud6-8-glare0-498	104.39	S3	Winter	2015	12	3	0-1	6-8	0	m
856	3	S3T2B2/27/05_0088227/05/2016-eff1-sea1-subm-tur0-1-cloud3-5-glare2-773	78.0486	S3	Summer	2016	5	1	0-1	3-5	2	m
857	3	S3T2B2/A12/07_0081112/07/2015-eff1-sea2-subm-tur0-1-cloud6-8-glare0-262	38.4043	S3	Summer	2015	7	2	0-1	6-8	0	m
858	3	S3T2B2/A12/07_0081112/07/2015-eff1-sea3-subm-tur0-1-cloud6-8-glare0-261	4.17607	S3	Summer	2015	7	3	0-1	6-8	0	m
859	3	S3T2B2/A12/07_0081212/07/2015-eff1-sea2-subm-tur0-1-cloud6-8-glare0-263	58.1295	S3	Summer	2015	7	2	0-1	6-8	0	m
860	3	S3T2C1/07/06_0092907/06/2016-eff0.5-sea2-subp-tur0-1-cloud6-8-glare1-955	0.295492	S3	Summer	2016	6	2	0-1	6-8	1	p
861	3	S3T2C1/07/06_0092907/06/2016-eff1-sea1-subm-tur0-1-cloud6-8-glare1-952	40.183	S3	Summer	2016	6	1	0-1	6-8	1	m
862	3	S3T2C1/07/06_0092907/06/2016-eff1-sea2-subm-tur0-1-cloud6-8-glare1-951	20.8877	S3	Summer	2016	6	2	0-1	6-8	1	m
863	3	S3T2C1/07/06_0092907/06/2016-eff1-sea2-subm-tur0-1-cloud6-8-glare1-953	20.9194	S3	Summer	2016	6	2	0-1	6-8	1	m
864	3	S3T2C1/07/06_0092907/06/2016-eff1-sea2-subm-tur0-1-cloud6-8-glare1-954	0.0001	S3	Summer	2016	6	2	0-1	6-8	1	m
865	3	S3T2C1/07/06_0092907/06/2016-eff1-sea2-subm-tur0-1-cloud6-8-glare1-956	0.78274	S3	Summer	2016	6	2	0-1	6-8	1	m
866	3	S3T2C1/07/06_0092907/06/2016-eff1-sea2-subm-tur0-1-cloud6-8-glare1-957	0.390005	S3	Summer	2016	6	2	0-1	6-8	1	m
867	3	S3T2C1/07/06_0092907/06/2016-eff1-sea2-subm-tur0-1-cloud6-8-glare1-960	0.3888	S3	Summer	2016	6	2	0-1	6-8	1	m
868	3	S3T2C1/07/06_0092907/06/2016-eff1-sea2-subm-tur0-1-cloud6-8-glare1-961	21.2275	S3	Summer	2016	6	2	0-1	6-8	1	m
869	3	S3T2C1/07/06_0092907/06/2016-eff1-sea2-subp-tur0-1-cloud6-8-glare1-950	3.63421	S3	Summer	2016	6	2	0-1	6-8	1	p
870	3	S3T2C1/07/06_0092907/06/2016-eff1-sea2-subp-tur0-1-cloud6-8-glare1-958	0.582193	S3	Summer	2016	6	2	0-1	6-8	1	p
871	3	S3T2C1/07/06_0092907/06/2016-eff1-sea2-subp-tur0-1-cloud6-8-glare1-959	3.67534	S3	Summer	2016	6	2	0-1	6-8	1	p
872	3	S3T2C1/09/06_0079309/06/2015-eff1-sea2-subm-tur0-1-cloud0-2-glare0-35	84.7194	S3	Summer	2015	6	2	0-1	0-2	0	m
873	3	S3T2C1/14_03_0107114/03/2017-eff1-sea3-subm-tur2-3-cloud6-8-glare0-1558	68.0612	S3	Winter	2016	3	3	2-3	6-8	0	m
874	3	S3T2C1/14_03_0107114/03/2017-eff1-sea3-subm-tur2-3-cloud6-8-glare2-1559	48.6267	S3	Winter	2016	3	3	2-3	6-8	2	m
875	3	S3T2C1/24/02_0083124/02/2016-eff1-sea2-subm-tur0-1-cloud3-5-glare2-612	14.5048	S3	Winter	2015	2	2	0-1	3-5	2	m
876	3	S3T2C1/24/02_0083124/02/2016-eff1-sea3-subm-tur0-1-cloud3-5-glare2-611	36.8399	S3	Winter	2015	2	3	0-1	3-5	2	m
877	3	S3T2C1/24/02_0083124/02/2016-eff1-sea3-subm-tur0-1-cloud3-5-glare2-613	32.9471	S3	Winter	2015	2	3	0-1	3-5	2	m
878	3	S3T2C1/24/02_0083124/02/2016-eff1-sea4-5-subm-tur0-1-cloud3-5-glare2-614	10.7568	S3	Winter	2015	2	4-5	0-1	3-5	2	m
879	3	S3T2C2/07/06_0092907/06/2016-eff1-sea1-subm-tur0-1-cloud6-8-glare1-962	4.83586	S3	Summer	2016	6	1	0-1	6-8	1	m
880	3	S3T2C2/07/06_0092907/06/2016-eff1-sea1-subm-tur0-1-cloud6-8-glare2-963	0.962719	S3	Summer	2016	6	1	0-1	6-8	2	m
881	3	S3T2C2/07/06_0092907/06/2016-eff1-sea1-subm-tur0-1-cloud6-8-glare2-965	43.5472	S3	Summer	2016	6	1	0-1	6-8	2	m
882	3	S3T2C2/07/06_0092907/06/2016-eff1-sea2-subm-tur0-1-cloud6-8-glare2-964	14.4935	S3	Summer	2016	6	2	0-1	6-8	2	m
883	3	S3T2C2/07/06_0093007/06/2016-eff1-sea2-subm-tur0-1-cloud6-8-glare2-966	13.9583	S3	Summer	2016	6	2	0-1	6-8	2	m
884	3	S3T2C2/09/06_0079309/06/2015-eff0.5-sea2-subg-tur0-1-cloud0-2-glare0-36	20.7417	S3	Summer	2015	6	2	0-1	0-2	0	g
885	3	S3T2C2/09/06_0079309/06/2015-eff0.5-sea2-subm-tur0-1-cloud0-2-glare0-37	12.93	S3	Summer	2015	6	2	0-1	0-2	0	m
886	3	S3T2C2/09/06_0079309/06/2015-eff0.5-sea3-subm-tur0-1-cloud0-2-glare0-38	16.6158	S3	Summer	2015	6	3	0-1	0-2	0	m
887	3	S3T2C2/14_03_0107114/03/2017-eff1-sea2-subm-tur2-3-cloud6-8-glare0-1556	4.7792	S3	Winter	2016	3	2	2-3	6-8	0	m
888	3	S3T2C2/14_03_0107114/03/2017-eff1-sea2-subm-tur2-3-cloud6-8-glare1-1555	0.222019	S3	Winter	2016	3	2	2-3	6-8	1	m
889	3	S3T2C2/14_03_0107114/03/2017-eff1-sea3-subm-tur2-3-cloud6-8-glare0-1557	73.228	S3	Winter	2016	3	3	2-3	6-8	0	m
890	3	S3T2C2/24/02_0083124/02/2016-eff1-sea3-subm-tur0-1-cloud0-2-glare1-608	42.5054	S3	Winter	2015	2	3	0-1	0-2	1	m
891	3	S3T2C2/24/02_0083124/02/2016-eff1-sea3-subm-tur0-1-cloud3-5-glare1-609	39.5101	S3	Winter	2015	2	3	0-1	3-5	1	m
892	3	S3T2C2/24/02_0083124/02/2016-eff1-sea3-subm-tur0-1-cloud3-5-glare2-610	0.203162	S3	Winter	2015	2	3	0-1	3-5	2	m
893	3	S3T2C2/24/02_0083124/02/2016-eff1-sea4-5-subm-tur0-1-cloud0-2-glare1-607	23.1433	S3	Winter	2015	2	4-5	0-1	0-2	1	m
894	3	S3T2D1/02/12_0079702/12/2015-eff1-sea4-5-subm-tur0-1-cloud6-8-glare0-485	96.9993	S3	Winter	2015	12	4-5	0-1	6-8	0	m
895	3	S3T2D1/03/06_0091603/06/2016-eff1-sea2-subm-tur0-1-cloud0-2-glare3-917	8.77778	S3	Summer	2016	6	2	0-1	0-2	3	m
896	3	S3T2D1/03/06_0091603/06/2016-eff1-sea2-subm-tur0-1-cloud6-8-glare0-918	14.4589	S3	Summer	2016	6	2	0-1	6-8	0	m
897	3	S3T2D1/03/06_0091603/06/2016-eff1-sea3-subm-tur0-1-cloud0-2-glare3-916	95.4743	S3	Summer	2016	6	3	0-1	0-2	3	m
898	3	S3T2D1/14_03_0107014/03/2017-eff1-sea2-subm-tur2-3-cloud3-5-glare0-1545	0.392665	S3	Winter	2016	3	2	2-3	3-5	0	m
899	3	S3T2D1/14_03_0107014/03/2017-eff1-sea2-subm-tur2-3-cloud6-8-glare0-1546	6.49348	S3	Winter	2016	3	2	2-3	6-8	0	m
900	3	S3T2D1/14_03_0107014/03/2017-eff1-sea2-subm-tur2-3-cloud6-8-glare0-1552	24.3564	S3	Winter	2016	3	2	2-3	6-8	0	m
901	3	S3T2D1/14_03_0107014/03/2017-eff1-sea2-subm-tur2-3-cloud6-8-glare1-1547	10.9981	S3	Winter	2016	3	2	2-3	6-8	1	m
902	3	S3T2D1/14_03_0107014/03/2017-eff1-sea2-subm-tur2-3-cloud6-8-glare1-1551	17.5659	S3	Winter	2016	3	2	2-3	6-8	1	m
903	3	S3T2D1/14_03_0107014/03/2017-eff1-sea2-subm-tur2-3-cloud6-8-glare1-1554	32.5608	S3	Winter	2016	3	2	2-3	6-8	1	m
904	3	S3T2D1/14_03_0107014/03/2017-eff1-sea2-subm-tur2-3-cloud6-8-glare2-1548	1.39197	S3	Winter	2016	3	2	2-3	6-8	2	m
905	3	S3T2D1/14_03_0107014/03/2017-eff1-sea2-subm-tur2-3-cloud6-8-glare2-1550	1.37796	S3	Winter	2016	3	2	2-3	6-8	2	m
906	3	S3T2D1/14_03_0107014/03/2017-eff1-sea2-subm-tur2-3-cloud6-8-glare3-1549	14.1669	S3	Winter	2016	3	2	2-3	6-8	3	m
907	3	S3T2D1/14_03_0107014/03/2017-eff1-sea2-subm-tur2-3-cloud6-8-glare3-1553	7.5684	S3	Winter	2016	3	2	2-3	6-8	3	m
908	3	S3T2D1/A08/06_0079608/06/2015-eff1-sea4-5-subm-tur0-1-cloud0-2-glare0-7	62.6571	S3	Summer	2015	6	4-5	0-1	0-2	0	m
909	3	S3T2D1/A08/06_0079608/06/2015-eff1-sea4-5-subm-tur0-1-cloud3-5-glare0-8	31.5415	S3	Summer	2015	6	4-5	0-1	3-5	0	m
910	3	S3T2D2/02/12_0079602/12/2015-eff1-sea4-5-subm-tur0-1-cloud6-8-glare1-483	56.5021	S3	Winter	2015	12	4-5	0-1	6-8	1	m
911	3	S3T2D2/02/12_0079702/12/2015-eff1-sea4-5-subm-tur0-1-cloud6-8-glare0-484	48.7616	S3	Winter	2015	12	4-5	0-1	6-8	0	m
912	3	S3T2D2/03/06_0091603/06/2016-eff1-sea1-subm-tur0-1-cloud0-2-glare2-920	64.9603	S3	Summer	2016	6	1	0-1	0-2	2	m
913	3	S3T2D2/03/06_0091603/06/2016-eff1-sea2-subm-tur0-1-cloud0-2-glare2-921	6.68991	S3	Summer	2016	6	2	0-1	0-2	2	m
914	3	S3T2D2/03/06_0091603/06/2016-eff1-sea2-subm-tur0-1-cloud6-8-glare0-919	7.55225	S3	Summer	2016	6	2	0-1	6-8	0	m
915	3	S3T2D2/14_03_0107014/03/2017-eff1-sea2-subm-tur2-3-cloud3-5-glare0-1544	9.60996	S3	Winter	2016	3	2	2-3	3-5	0	m
916	3	S3T2D2/14_03_0107014/03/2017-eff1-sea2-subm-tur2-3-cloud3-5-glare1-1538	26.4108	S3	Winter	2016	3	2	2-3	3-5	1	m
917	3	S3T2D2/14_03_0107014/03/2017-eff1-sea2-subm-tur2-3-cloud3-5-glare1-1540	7.0374	S3	Winter	2016	3	2	2-3	3-5	1	m
918	3	S3T2D2/14_03_0107014/03/2017-eff1-sea2-subm-tur2-3-cloud3-5-glare2-1537	3.36824	S3	Winter	2016	3	2	2-3	3-5	2	m
919	3	S3T2D2/14_03_0107014/03/2017-eff1-sea2-subm-tur2-3-cloud3-5-glare2-1539	8.99293	S3	Winter	2016	3	2	2-3	3-5	2	m
920	3	S3T2D2/14_03_0107014/03/2017-eff1-sea2-subm-tur2-3-cloud3-5-glare2-1541	5.30034	S3	Winter	2016	3	2	2-3	3-5	2	m
921	3	S3T2D2/14_03_0107014/03/2017-eff1-sea2-subm-tur2-3-cloud3-5-glare2-1543	4.86794	S3	Winter	2016	3	2	2-3	3-5	2	m
922	3	S3T2D2/14_03_0107014/03/2017-eff1-sea2-subm-tur2-3-cloud3-5-glare3-1542	12.943	S3	Winter	2016	3	2	2-3	3-5	3	m
923	3	S3T2D2/A08/06_0079608/06/2015-eff1-sea4-5-subm-tur0-1-cloud3-5-glare0-9	104.922	S3	Summer	2015	6	4-5	0-1	3-5	0	m
924	3	S3T2E1/07_11_0098307/11/2016-eff1-sea2-subm-tur0-1-cloud6-8-glare1-1199	22.0985	S3	Winter	2016	11	2	0-1	6-8	1	m
925	3	S3T2E1/07_11_0098307/11/2016-eff1-sea2-subm-tur0-1-cloud6-8-glare2-1200	50.3241	S3	Winter	2016	11	2	0-1	6-8	2	m
926	3	S3T2E1/07_11_0098407/11/2016-eff1-sea2-subm-tur0-1-cloud6-8-glare2-1201	46.7492	S3	Winter	2016	11	2	0-1	6-8	2	m
927	3	S3T2E1/22/02_0082922/02/2016-eff1-sea3-subm-tur0-1-cloud6-8-glare0-600	28.9925	S3	Winter	2015	2	3	0-1	6-8	0	m
928	3	S3T2E1/22/02_0082922/02/2016-eff1-sea3-subm-tur0-1-cloud6-8-glare0-602	13.7381	S3	Winter	2015	2	3	0-1	6-8	0	m
929	3	S3T2E1/22/02_0082922/02/2016-eff1-sea3-subm-tur0-1-cloud6-8-glare1-601	37.1345	S3	Winter	2015	2	3	0-1	6-8	1	m
930	3	S3T2E1/22/02_0082922/02/2016-eff1-sea4-5-subm-tur0-1-cloud6-8-glare0-603	16.7964	S3	Winter	2015	2	4-5	0-1	6-8	0	m
931	3	S3T2E1/29/05_0090529/05/2016-eff1-sea1-subm-tur0-1-cloud0-2-glare2-881	37.7597	S3	Summer	2016	5	1	0-1	0-2	2	m
932	3	S3T2E1/29/05_0090529/05/2016-eff1-sea2-subm-tur0-1-cloud0-2-glare2-882	14.4253	S3	Summer	2016	5	2	0-1	0-2	2	m
933	3	S3T2E1/29/05_0090529/05/2016-eff1-sea3-subm-tur0-1-cloud0-2-glare2-883	22.4094	S3	Summer	2016	5	3	0-1	0-2	2	m
934	3	S3T2E1/29/05_0090529/05/2016-eff1-sea3-subm-tur0-1-cloud0-2-glare3-884	46.1703	S3	Summer	2016	5	3	0-1	0-2	3	m
935	3	S3T2E1/A08/06_0079708/06/2015-eff1-sea4-5-subm-tur0-1-cloud3-5-glare0-10	0.911417	S3	Summer	2015	6	4-5	0-1	3-5	0	m
936	3	S3T2E1/A08/06_0079708/06/2015-eff1-sea4-5-subm-tur0-1-cloud3-5-glare1-11	64.4894	S3	Summer	2015	6	4-5	0-1	3-5	1	m
937	3	S3T2E1/A08/06_0079808/06/2015-eff1-sea4-5-subm-tur0-1-cloud0-2-glare1-13	21.1978	S3	Summer	2015	6	4-5	0-1	0-2	1	m
938	3	S3T2E1/A08/06_0079808/06/2015-eff1-sea4-5-subm-tur0-1-cloud3-5-glare1-12	8.25425	S3	Summer	2015	6	4-5	0-1	3-5	1	m
939	3	S3T2E2/07_11_0098307/11/2016-eff1-sea1-subm-tur0-1-cloud6-8-glare1-1198	20.9504	S3	Winter	2016	11	1	0-1	6-8	1	m
940	3	S3T2E2/07_11_0098307/11/2016-eff1-sea2-subm-tur0-1-cloud6-8-glare1-1197	59.9001	S3	Winter	2016	11	2	0-1	6-8	1	m
941	3	S3T2E2/15/02_0082415/02/2016-eff1-sea3-subm-tur0-1-cloud0-2-glare2-582	67.4902	S3	Winter	2015	2	3	0-1	0-2	2	m
942	3	S3T2E2/15/02_0082415/02/2016-eff1-sea4-5-subm-tur0-1-cloud0-2-glare2-583	40.4185	S3	Winter	2015	2	4-5	0-1	0-2	2	m
943	3	S3T2E2/29/05_0090529/05/2016-eff1-sea0-subg-tur0-1-cloud0-2-glare3-879	0.579402	S3	Summer	2016	5	0	0-1	0-2	3	g
944	3	S3T2E2/29/05_0090529/05/2016-eff1-sea1-subm-tur0-1-cloud0-2-glare2-880	79.7201	S3	Summer	2016	5	1	0-1	0-2	2	m
945	3	S3T2E2/A08/06_0079908/06/2015-eff1-sea4-5-subm-tur0-1-cloud0-2-glare1-14	103.918	S3	Summer	2015	6	4-5	0-1	0-2	1	m
946	3	S3T2F1/07/07_0096207/07/2016-eff1-sea1-subm-tur0-1-cloud6-8-glare0-1123	4.88863	S3	Summer	2016	7	1	0-1	6-8	0	m
947	3	S3T2F1/07/07_0096207/07/2016-eff1-sea1-subm-tur0-1-cloud6-8-glare1-1124	4.97362	S3	Summer	2016	7	1	0-1	6-8	1	m
948	3	S3T2F1/07/07_0096207/07/2016-eff1-sea2-subm-tur0-1-cloud6-8-glare0-1122	2.7962	S3	Summer	2016	7	2	0-1	6-8	0	m
949	3	S3T2F1/07/07_0096207/07/2016-eff1-sea2-subm-tur0-1-cloud6-8-glare0-1126	4.75657	S3	Summer	2016	7	2	0-1	6-8	0	m
950	3	S3T2F1/07/07_0096207/07/2016-eff1-sea2-subm-tur0-1-cloud6-8-glare1-1125	2.41996	S3	Summer	2016	7	2	0-1	6-8	1	m
951	3	S3T2F1/07/07_0096207/07/2016-eff1-sea2-subp-tur0-1-cloud6-8-glare0-1121	0.0001	S3	Summer	2016	7	2	0-1	6-8	0	p
952	3	S3T2F1/07/07_0096207/07/2016-eff1-sea2-subp-tur0-1-cloud6-8-glare0-1127	1.7384	S3	Summer	2016	7	2	0-1	6-8	0	p
953	3	S3T2F1/07/07_0096207/07/2016-eff1-sea2-subp-tur0-1-cloud6-8-glare0-1128	4.51371	S3	Summer	2016	7	2	0-1	6-8	0	p
954	3	S3T2F1/07/07_0096307/07/2016-eff1-sea2-subg-tur0-1-cloud6-8-glare2-1133	7.63212	S3	Summer	2016	7	2	0-1	6-8	2	g
955	3	S3T2F1/07/07_0096307/07/2016-eff1-sea2-subg-tur0-1-cloud6-8-glare2-1134	0.0001	S3	Summer	2016	7	2	0-1	6-8	2	g
956	3	S3T2F1/07/07_0096307/07/2016-eff1-sea2-subm-tur0-1-cloud6-8-glare0-1129	23.8904	S3	Summer	2016	7	2	0-1	6-8	0	m
957	3	S3T2F1/07/07_0096307/07/2016-eff1-sea2-subm-tur0-1-cloud6-8-glare0-1131	5.89244	S3	Summer	2016	7	2	0-1	6-8	0	m
958	3	S3T2F1/07/07_0096307/07/2016-eff1-sea2-subm-tur0-1-cloud6-8-glare2-1132	48.2334	S3	Summer	2016	7	2	0-1	6-8	2	m
959	3	S3T2F1/07/07_0096307/07/2016-eff1-sea2-subp-tur0-1-cloud6-8-glare0-1130	6.53663	S3	Summer	2016	7	2	0-1	6-8	0	p
960	3	S3T2F1/13_03_0106413/03/2017-eff1-sea3-subm-tur0-1-cloud6-8-glare0-1532	121.904	S3	Winter	2016	3	3	0-1	6-8	0	m
961	3	S3T2F1/15/02_0082315/02/2016-eff1-sea3-subm-tur0-1-cloud0-2-glare3-581	101.507	S3	Winter	2015	2	3	0-1	0-2	3	m
962	3	S3T2F1/15/06_0082015/06/2015-eff1-sea3-subm-tur0-1-cloud6-8-glare0-132	28.9536	S3	Summer	2015	6	3	0-1	6-8	0	m
963	3	S3T2F1/15/06_0082115/06/2015-eff1-sea2-subm-tur0-1-cloud6-8-glare0-134	5.54681	S3	Summer	2015	6	2	0-1	6-8	0	m
964	3	S3T2F1/15/06_0082115/06/2015-eff1-sea3-subm-tur0-1-cloud6-8-glare0-133	16.2407	S3	Summer	2015	6	3	0-1	6-8	0	m
965	3	S3T2F1/15/06_0082115/06/2015-eff1-sea3-subm-tur0-1-cloud6-8-glare0-135	42.5749	S3	Summer	2015	6	3	0-1	6-8	0	m
966	3	S3T2F2/07/07_0096207/07/2016-eff1-sea2-subm-tur0-1-cloud6-8-glare0-1114	3.71692	S3	Summer	2016	7	2	0-1	6-8	0	m
967	3	S3T2F2/07/07_0096207/07/2016-eff1-sea2-subm-tur0-1-cloud6-8-glare0-1117	5.78228	S3	Summer	2016	7	2	0-1	6-8	0	m
968	3	S3T2F2/07/07_0096207/07/2016-eff1-sea2-subm-tur0-1-cloud6-8-glare0-1118	0.770168	S3	Summer	2016	7	2	0-1	6-8	0	m
969	3	S3T2F2/07/07_0096207/07/2016-eff1-sea2-subp-tur0-1-cloud6-8-glare0-1112	0.0001	S3	Summer	2016	7	2	0-1	6-8	0	p
970	3	S3T2F2/07/07_0096207/07/2016-eff1-sea2-subp-tur0-1-cloud6-8-glare0-1113	1.97487	S3	Summer	2016	7	2	0-1	6-8	0	p
971	3	S3T2F2/07/07_0096207/07/2016-eff1-sea2-subp-tur0-1-cloud6-8-glare0-1115	16.6359	S3	Summer	2016	7	2	0-1	6-8	0	p
972	3	S3T2F2/07/07_0096207/07/2016-eff1-sea2-subp-tur0-1-cloud6-8-glare0-1116	0.0001	S3	Summer	2016	7	2	0-1	6-8	0	p
973	3	S3T2F2/07/07_0096207/07/2016-eff1-sea2-subp-tur0-1-cloud6-8-glare0-1119	2.73523	S3	Summer	2016	7	2	0-1	6-8	0	p
974	3	S3T2F2/07/07_0096207/07/2016-eff1-sea2-subp-tur0-1-cloud6-8-glare0-1120	0.0001	S3	Summer	2016	7	2	0-1	6-8	0	p
975	3	S3T2F2/13_03_0106413/03/2017-eff1-sea3-subm-tur0-1-cloud6-8-glare0-1533	54.1278	S3	Winter	2016	3	3	0-1	6-8	0	m
976	3	S3T2F2/13_03_0106413/03/2017-eff1-sea3-subm-tur0-1-cloud6-8-glare1-1534	4.82115	S3	Winter	2016	3	3	0-1	6-8	1	m
977	3	S3T2F2/13_03_0106413/03/2017-eff1-sea3-subm-tur0-1-cloud6-8-glare2-1535	16.0481	S3	Winter	2016	3	3	0-1	6-8	2	m
978	3	S3T2F2/13_03_0106413/03/2017-eff1-sea3-subp-tur0-1-cloud6-8-glare2-1536	1.7188	S3	Winter	2016	3	3	0-1	6-8	2	p
979	3	S3T2F2/15/02_0082315/02/2016-eff1-sea3-subm-tur0-1-cloud0-2-glare3-580	27.9357	S3	Winter	2015	2	3	0-1	0-2	3	m
980	3	S3T2F2/15/02_0082315/02/2016-eff1-sea4-5-subm-tur0-1-cloud0-2-glare3-579	80.2868	S3	Winter	2015	2	4-5	0-1	0-2	3	m
981	3	S3T2F2/15/06_0081915/06/2015-eff1-sea4-5-subm-tur0-1-cloud6-8-glare0-129	61.9709	S3	Summer	2015	6	4-5	0-1	6-8	0	m
982	3	S3T2F2/15/06_0082015/06/2015-eff1-sea3-subm-tur0-1-cloud6-8-glare0-131	23.1981	S3	Summer	2015	6	3	0-1	6-8	0	m
983	3	S3T2F2/15/06_0082015/06/2015-eff1-sea4-5-subm-tur0-1-cloud6-8-glare0-130	15.2768	S3	Summer	2015	6	4-5	0-1	6-8	0	m
984	3	S3T2G1/15/02_0082215/02/2016-eff1-sea3-subm-tur0-1-cloud0-2-glare1-576	2.65829	S3	Winter	2015	2	3	0-1	0-2	1	m
985	3	S3T2G1/15/02_0082215/02/2016-eff1-sea3-subm-tur0-1-cloud0-2-glare2-577	59.7379	S3	Winter	2015	2	3	0-1	0-2	2	m
986	3	S3T2G1/15/02_0082215/02/2016-eff1-sea4-5-subm-tur0-1-cloud0-2-glare2-578	38.8251	S3	Winter	2015	2	4-5	0-1	0-2	2	m
987	3	S3T2G1/15/06_0081715/06/2015-eff1-sea2-subm-tur0-1-cloud6-8-glare0-125	3.49978	S3	Summer	2015	6	2	0-1	6-8	0	m
988	3	S3T2G1/15/06_0081815/06/2015-eff1-sea2-subm-tur0-1-cloud6-8-glare0-126	4.41349	S3	Summer	2015	6	2	0-1	6-8	0	m
989	3	S3T2G1/15/06_0081815/06/2015-eff1-sea3-subm-tur0-1-cloud6-8-glare0-127	28.4482	S3	Summer	2015	6	3	0-1	6-8	0	m
990	3	S3T2G1/15/06_0081815/06/2015-eff1-sea4-5-subm-tur0-1-cloud6-8-glare0-128	57.147	S3	Summer	2015	6	4-5	0-1	6-8	0	m
991	3	S3T2G1/18_02_0105918/02/2017-eff1-sea2-subm-tur0-1-cloud3-5-glare2-1500	67.7186	S3	Winter	2016	2	2	0-1	3-5	2	m
992	3	S3T2G1/18_02_0105918/02/2017-eff1-sea2-subm-tur0-1-cloud3-5-glare3-1501	55.2407	S3	Winter	2016	2	2	0-1	3-5	3	m
993	3	S3T2G1/27/06_0094227/06/2016-eff1-sea2-subm-tur0-1-cloud3-5-glare2-1032	12.7483	S3	Summer	2016	6	2	0-1	3-5	2	m
994	3	S3T2G1/27/06_0094227/06/2016-eff1-sea2-subm-tur0-1-cloud3-5-glare2-1034	36.8633	S3	Summer	2016	6	2	0-1	3-5	2	m
995	3	S3T2G1/27/06_0094227/06/2016-eff1-sea2-subm-tur0-1-cloud6-8-glare1-1035	16.8583	S3	Summer	2016	6	2	0-1	6-8	1	m
996	3	S3T2G1/27/06_0094227/06/2016-eff1-sea2-subm-tur0-1-cloud6-8-glare1-1037	7.70521	S3	Summer	2016	6	2	0-1	6-8	1	m
997	3	S3T2G1/27/06_0094227/06/2016-eff1-sea2-subm-tur0-1-cloud6-8-glare2-1036	25.1478	S3	Summer	2016	6	2	0-1	6-8	2	m
998	3	S3T2G1/27/06_0094227/06/2016-eff1-sea3-subm-tur0-1-cloud3-5-glare2-1033	22.349	S3	Summer	2016	6	3	0-1	3-5	2	m
999	3	S3T2G2/15/02_0082215/02/2016-eff1-sea3-subm-tur0-1-cloud0-2-glare1-575	16.9589	S3	Winter	2015	2	3	0-1	0-2	1	m
1000	3	S3T2G2/15/02_0082215/02/2016-eff1-sea4-5-subm-tur0-1-cloud0-2-glare1-574	93.1894	S3	Winter	2015	2	4-5	0-1	0-2	1	m
1001	3	S3T2G2/15_03_0107715/03/2017-eff1-sea4-5-subm-tur2-3-cloud6-8-glare0-1589	82.7272	S3	Winter	2016	3	4-5	2-3	6-8	0	m
1002	3	S3T2G2/27/06_0094227/06/2016-eff1-sea2-subm-tur0-1-cloud6-8-glare0-1040	59.643	S3	Summer	2016	6	2	0-1	6-8	0	m
1003	3	S3T2G2/27/06_0094227/06/2016-eff1-sea2-subm-tur0-1-cloud6-8-glare1-1038	0.366496	S3	Summer	2016	6	2	0-1	6-8	1	m
1004	3	S3T2G2/27/06_0094227/06/2016-eff1-sea2-subm-tur0-1-cloud6-8-glare2-1039	22.5015	S3	Summer	2016	6	2	0-1	6-8	2	m
1005	3	S3T2G2/A15/07_0085315/07/2015-eff1-sea3-subm-tur0-1-cloud6-8-glare1-381	44.0774	S3	Summer	2015	7	3	0-1	6-8	1	m
1006	3	S3T2G2/A15/07_0085315/07/2015-eff1-sea4-5-subm-tur0-1-cloud6-8-glare0-382	63.3288	S3	Summer	2015	7	4-5	0-1	6-8	0	m
1007	3	S3T2H1/15/06_0081215/06/2015-eff1-sea1-subm-tur0-1-cloud6-8-glare1-105	19.2041	S3	Summer	2015	6	1	0-1	6-8	1	m
1008	3	S3T2H1/15/06_0081215/06/2015-eff1-sea2-subg-tur0-1-cloud6-8-glare2-102	5.93482	S3	Summer	2015	6	2	0-1	6-8	2	g
1009	3	S3T2H1/15/06_0081215/06/2015-eff1-sea2-subm-tur0-1-cloud6-8-glare1-101	4.69159	S3	Summer	2015	6	2	0-1	6-8	1	m
1010	3	S3T2H1/15/06_0081215/06/2015-eff1-sea2-subm-tur0-1-cloud6-8-glare1-104	34.4884	S3	Summer	2015	6	2	0-1	6-8	1	m
1011	3	S3T2H1/15/06_0081215/06/2015-eff1-sea2-subm-tur0-1-cloud6-8-glare2-103	6.77933	S3	Summer	2015	6	2	0-1	6-8	2	m
1012	3	S3T2H1/15/06_0081215/06/2015-eff1-sea3-subm-tur0-1-cloud6-8-glare1-100	26.8053	S3	Summer	2015	6	3	0-1	6-8	1	m
1013	3	S3T2H1/15_03_0107815/03/2017-eff1-sea4-5-subm-tur2-3-cloud6-8-glare0-1590	58.4021	S3	Winter	2016	3	4-5	2-3	6-8	0	m
1014	3	S3T2H1/19/01_0081219/01/2016-eff1-sea2-subm-tur0-1-cloud3-5-glare0-548	36.0919	S3	Winter	2015	1	2	0-1	3-5	0	m
1015	3	S3T2H1/19/01_0081219/01/2016-eff1-sea2-subm-tur0-1-cloud3-5-glare1-549	11.3989	S3	Winter	2015	1	2	0-1	3-5	1	m
1016	3	S3T2H1/19/01_0081219/01/2016-eff1-sea3-subm-tur0-1-cloud3-5-glare1-547	36.3452	S3	Winter	2015	1	3	0-1	3-5	1	m
1017	3	S3T2H1/19/01_0081219/01/2016-eff1-sea4-5-subm-tur0-1-cloud3-5-glare1-546	7.90854	S3	Winter	2015	1	4-5	0-1	3-5	1	m
1018	3	S3T2H1/19/01_0081219/01/2016-eff1-sea4-5-subm-tur0-1-cloud3-5-glare2-545	10.8807	S3	Winter	2015	1	4-5	0-1	3-5	2	m
1019	3	S3T2H1/27/06_0094327/06/2016-eff1-sea2-subm-tur0-1-cloud6-8-glare1-1041	31.158	S3	Summer	2016	6	2	0-1	6-8	1	m
1020	3	S3T2H1/27/06_0094327/06/2016-eff1-sea2-subm-tur0-1-cloud6-8-glare2-1042	27.1021	S3	Summer	2016	6	2	0-1	6-8	2	m
1021	3	S3T2H2/15/06_0081215/06/2015-eff1-sea1-subm-tur0-1-cloud6-8-glare1-106	11.5535	S3	Summer	2015	6	1	0-1	6-8	1	m
1022	3	S3T2H2/15/06_0081315/06/2015-eff1-sea1-subm-tur0-1-cloud6-8-glare0-107	22.1731	S3	Summer	2015	6	1	0-1	6-8	0	m
1023	3	S3T2H2/15/06_0081315/06/2015-eff1-sea2-subm-tur0-1-cloud6-8-glare0-108	10.4738	S3	Summer	2015	6	2	0-1	6-8	0	m
1024	3	S3T2H2/15/06_0081315/06/2015-eff1-sea3-subm-tur0-1-cloud6-8-glare0-109	3.85268	S3	Summer	2015	6	3	0-1	6-8	0	m
1025	3	S3T2H2/19/01_0081219/01/2016-eff1-sea3-subm-tur0-1-cloud6-8-glare2-543	0.983762	S3	Winter	2015	1	3	0-1	6-8	2	m
1026	3	S3T2H2/19/01_0081219/01/2016-eff1-sea4-5-subm-tur0-1-cloud3-5-glare2-544	49.0971	S3	Winter	2015	1	4-5	0-1	3-5	2	m
1027	4	S4T1A1/10/06_0079410/06/2015-eff1-sea3-subp-tur0-1-cloud0-2-glare2-39	94.1134	S4	Summer	2015	6	3	0-1	0-2	2	p
1028	4	S4T1A1/10/06_0079410/06/2015-eff1-sea4-5-subp-tur0-1-cloud0-2-glare2-40	1.03254	S4	Summer	2015	6	4-5	0-1	0-2	2	p
1029	4	S4T1A1/15_03_0108015/03/2017-eff1-sea2-subm-tur2-3-cloud6-8-glare0-1594	19.2541	S4	Winter	2016	3	2	2-3	6-8	0	m
1030	4	S4T1A1/15_03_0108015/03/2017-eff1-sea2-subm-tur2-3-cloud6-8-glare0-1596	6.90525	S4	Winter	2016	3	2	2-3	6-8	0	m
1031	4	S4T1A1/15_03_0108015/03/2017-eff1-sea2-subp-tur2-3-cloud6-8-glare0-1595	2.46217	S4	Winter	2016	3	2	2-3	6-8	0	p
1032	4	S4T1A1/15_03_0108015/03/2017-eff1-sea3-subm-tur2-3-cloud6-8-glare0-1593	92.883	S4	Winter	2016	3	3	2-3	6-8	0	m
1033	4	S4T1A1/15_03_0108015/03/2017-eff1-sea3-subm-tur2-3-cloud6-8-glare0-1597	2.63724	S4	Winter	2016	3	3	2-3	6-8	0	m
1034	4	S4T1A1/15_03_0108015/03/2017-eff1-sea4-5-subm-tur2-3-cloud6-8-glare0-1592	0.222979	S4	Winter	2016	3	4-5	2-3	6-8	0	m
1035	4	S4T1A1/16/01_0080316/01/2016-eff1-sea4-5-subm-tur0-1-cloud6-8-glare1-500	4.49365	S4	Winter	2015	1	4-5	0-1	6-8	1	m
1036	4	S4T1A1/16/01_0080416/01/2016-eff1-sea2-subm-tur0-1-cloud6-8-glare1-503	28.6041	S4	Winter	2015	1	2	0-1	6-8	1	m
1037	4	S4T1A1/16/01_0080416/01/2016-eff1-sea2-subm-tur0-1-cloud6-8-glare1-505	22.5762	S4	Winter	2015	1	2	0-1	6-8	1	m
1038	4	S4T1A1/16/01_0080416/01/2016-eff1-sea3-subm-tur0-1-cloud6-8-glare1-502	20.5619	S4	Winter	2015	1	3	0-1	6-8	1	m
1039	4	S4T1A1/16/01_0080416/01/2016-eff1-sea3-subm-tur0-1-cloud6-8-glare1-504	15.2282	S4	Winter	2015	1	3	0-1	6-8	1	m
1040	4	S4T1A1/16/01_0080416/01/2016-eff1-sea3-subm-tur0-1-cloud6-8-glare1-506	9.58214	S4	Winter	2015	1	3	0-1	6-8	1	m
1041	4	S4T1A1/16/01_0080416/01/2016-eff1-sea4-5-subm-tur0-1-cloud6-8-glare1-501	11.416	S4	Winter	2015	1	4-5	0-1	6-8	1	m
1042	4	S4T1A1/27/06_0094627/06/2016-eff1-sea1-subm-tur0-1-cloud6-8-glare0-1056	9.59157	S4	Summer	2016	6	1	0-1	6-8	0	m
1043	4	S4T1A1/27/06_0094627/06/2016-eff1-sea2-subm-tur0-1-cloud6-8-glare0-1052	13.9577	S4	Summer	2016	6	2	0-1	6-8	0	m
1044	4	S4T1A1/27/06_0094627/06/2016-eff1-sea2-subm-tur0-1-cloud6-8-glare0-1055	9.66496	S4	Summer	2016	6	2	0-1	6-8	0	m
1045	4	S4T1A1/27/06_0094627/06/2016-eff1-sea2-subm-tur0-1-cloud6-8-glare1-1050	8.22279	S4	Summer	2016	6	2	0-1	6-8	1	m
1046	4	S4T1A1/27/06_0094627/06/2016-eff1-sea2-subm-tur0-1-cloud6-8-glare1-1053	44.1367	S4	Summer	2016	6	2	0-1	6-8	1	m
1047	4	S4T1A1/27/06_0094627/06/2016-eff1-sea2-subm-tur0-1-cloud6-8-glare2-1051	20.6125	S4	Summer	2016	6	2	0-1	6-8	2	m
1048	4	S4T1A1/27/06_0094627/06/2016-eff1-sea2-subm-tur0-1-cloud6-8-glare2-1054	18.0163	S4	Summer	2016	6	2	0-1	6-8	2	m
1049	4	S4T1A1/A10/06_0081310/06/2015-eff0.5-sea4-5-subm-tur0-1-cloud0-2-glare0-42	9.01561	S4	Summer	2015	6	4-5	0-1	0-2	0	m
1050	4	S4T1A1/A10/06_0081310/06/2015-eff1-sea4-5-subm-tur0-1-cloud0-2-glare0-41	1.18647	S4	Summer	2015	6	4-5	0-1	0-2	0	m
1051	4	S4T1A2/16/01_0080416/01/2016-eff1-sea2-subm-tur0-1-cloud6-8-glare1-508	16.3129	S4	Winter	2015	1	2	0-1	6-8	1	m
1052	4	S4T1A2/16/01_0080416/01/2016-eff1-sea3-subm-tur0-1-cloud6-8-glare0-511	20.9525	S4	Winter	2015	1	3	0-1	6-8	0	m
1053	4	S4T1A2/16/01_0080416/01/2016-eff1-sea3-subm-tur0-1-cloud6-8-glare0-513	11.2037	S4	Winter	2015	1	3	0-1	6-8	0	m
1054	4	S4T1A2/16/01_0080416/01/2016-eff1-sea3-subm-tur0-1-cloud6-8-glare1-507	8.70135	S4	Winter	2015	1	3	0-1	6-8	1	m
1055	4	S4T1A2/16/01_0080416/01/2016-eff1-sea3-subm-tur0-1-cloud6-8-glare1-509	19.0936	S4	Winter	2015	1	3	0-1	6-8	1	m
1056	4	S4T1A2/16/01_0080416/01/2016-eff1-sea3-subm-tur0-1-cloud6-8-glare2-510	6.36401	S4	Winter	2015	1	3	0-1	6-8	2	m
1057	4	S4T1A2/16/01_0080416/01/2016-eff1-sea3-subm-tur0-1-cloud6-8-glare2-512	106.843	S4	Winter	2015	1	3	0-1	6-8	2	m
1058	4	S4T1A2/18/06_0082218/06/2015-eff1-sea2-subm-tur0-1-cloud0-2-glare0-139	1.21199	S4	Summer	2015	6	2	0-1	0-2	0	m
1059	4	S4T1A2/18/06_0082218/06/2015-eff1-sea2-subm-tur0-1-cloud6-8-glare0-137	9.25095	S4	Summer	2015	6	2	0-1	6-8	0	m
1060	4	S4T1A2/18/06_0082218/06/2015-eff1-sea2-subp-tur0-1-cloud6-8-glare1-138	12.8596	S4	Summer	2015	6	2	0-1	6-8	1	p
1061	4	S4T1A2/18/06_0082218/06/2015-eff1-sea3-subm-tur0-1-cloud6-8-glare0-136	27.6742	S4	Summer	2015	6	3	0-1	6-8	0	m
1062	4	S4T1A2/18/06_0082318/06/2015-eff1-sea2-subm-tur0-1-cloud0-2-glare0-140	22.9015	S4	Summer	2015	6	2	0-1	0-2	0	m
1063	4	S4T1A2/22/06_0082822/06/2015-eff1-sea4-5-subm-tur0-1-cloud6-8-glare0-155	8.85051	S4	Summer	2015	6	4-5	0-1	6-8	0	m
1064	4	S4T1A2/22/06_0082822/06/2015-eff1-sea4-5-subm-tur0-1-cloud6-8-glare0-160	5.52364	S4	Summer	2015	6	4-5	0-1	6-8	0	m
1065	4	S4T1A2/22/06_0082822/06/2015-eff1-sea4-5-subm-tur0-1-cloud6-8-glare1-152	2.38118	S4	Summer	2015	6	4-5	0-1	6-8	1	m
1066	4	S4T1A2/22/06_0082822/06/2015-eff1-sea4-5-subm-tur0-1-cloud6-8-glare1-153	25.763	S4	Summer	2015	6	4-5	0-1	6-8	1	m
1067	4	S4T1A2/22/06_0082822/06/2015-eff1-sea4-5-subm-tur0-1-cloud6-8-glare1-158	1.44019	S4	Summer	2015	6	4-5	0-1	6-8	1	m
1068	4	S4T1A2/22/06_0082822/06/2015-eff1-sea4-5-subm-tur0-1-cloud6-8-glare2-156	4.62664	S4	Summer	2015	6	4-5	0-1	6-8	2	m
1069	4	S4T1A2/22/06_0082822/06/2015-eff1-sea4-5-subm-tur0-1-cloud6-8-glare2-159	17.8073	S4	Summer	2015	6	4-5	0-1	6-8	2	m
1070	4	S4T1A2/22/06_0082822/06/2015-eff1-sea4-5-subp-tur0-1-cloud6-8-glare0-154	5.52125	S4	Summer	2015	6	4-5	0-1	6-8	0	p
1071	4	S4T1A2/22/06_0082822/06/2015-eff1-sea4-5-subp-tur0-1-cloud6-8-glare1-157	7.04315	S4	Summer	2015	6	4-5	0-1	6-8	1	p
1072	4	S4T1B1/15_03_0107415/03/2017-eff1-sea2-subm-tur2-3-cloud6-8-glare0-1564	2.28549	S4	Winter	2016	3	2	2-3	6-8	0	m
1073	4	S4T1B1/15_03_0107415/03/2017-eff1-sea2-subm-tur2-3-cloud6-8-glare0-1566	4.38605	S4	Winter	2016	3	2	2-3	6-8	0	m
1074	4	S4T1B1/15_03_0107415/03/2017-eff1-sea2-subm-tur2-3-cloud6-8-glare0-1569	13.8533	S4	Winter	2016	3	2	2-3	6-8	0	m
1075	4	S4T1B1/15_03_0107415/03/2017-eff1-sea2-subm-tur2-3-cloud6-8-glare0-1573	2.1119	S4	Winter	2016	3	2	2-3	6-8	0	m
1076	4	S4T1B1/15_03_0107415/03/2017-eff1-sea2-subm-tur2-3-cloud6-8-glare1-1570	2.64483	S4	Winter	2016	3	2	2-3	6-8	1	m
1077	4	S4T1B1/15_03_0107415/03/2017-eff1-sea2-subm-tur2-3-cloud6-8-glare1-1572	0.957858	S4	Winter	2016	3	2	2-3	6-8	1	m
1078	4	S4T1B1/15_03_0107415/03/2017-eff1-sea2-subm-tur2-3-cloud6-8-glare2-1568	7.54971	S4	Winter	2016	3	2	2-3	6-8	2	m
1079	4	S4T1B1/15_03_0107415/03/2017-eff1-sea2-subm-tur2-3-cloud6-8-glare2-1574	6.80164	S4	Winter	2016	3	2	2-3	6-8	2	m
1080	4	S4T1B1/15_03_0107415/03/2017-eff1-sea2-subp-tur2-3-cloud6-8-glare0-1565	9.73719	S4	Winter	2016	3	2	2-3	6-8	0	p
1081	4	S4T1B1/15_03_0107415/03/2017-eff1-sea2-subp-tur2-3-cloud6-8-glare0-1567	13.0235	S4	Winter	2016	3	2	2-3	6-8	0	p
1082	4	S4T1B1/15_03_0107415/03/2017-eff1-sea2-subp-tur2-3-cloud6-8-glare0-1571	9.90666	S4	Winter	2016	3	2	2-3	6-8	0	p
1083	4	S4T1B1/15_03_0107415/03/2017-eff1-sea2-subp-tur2-3-cloud6-8-glare0-1575	0.591227	S4	Winter	2016	3	2	2-3	6-8	0	p
1084	4	S4T1B1/15_03_0107515/03/2017-eff1-sea2-subm-tur2-3-cloud6-8-glare0-1576	5.46214	S4	Winter	2016	3	2	2-3	6-8	0	m
1085	4	S4T1B1/15_03_0107515/03/2017-eff1-sea2-subm-tur2-3-cloud6-8-glare0-1578	0.773467	S4	Winter	2016	3	2	2-3	6-8	0	m
1086	4	S4T1B1/15_03_0107515/03/2017-eff1-sea2-subm-tur2-3-cloud6-8-glare0-1581	54.0172	S4	Winter	2016	3	2	2-3	6-8	0	m
1087	4	S4T1B1/15_03_0107515/03/2017-eff1-sea2-subm-tur2-3-cloud6-8-glare2-1577	3.3133	S4	Winter	2016	3	2	2-3	6-8	2	m
1088	4	S4T1B1/15_03_0107515/03/2017-eff1-sea2-subm-tur2-3-cloud6-8-glare2-1580	3.20271	S4	Winter	2016	3	2	2-3	6-8	2	m
1089	4	S4T1B1/15_03_0107515/03/2017-eff1-sea2-subp-tur2-3-cloud6-8-glare0-1579	4.64202	S4	Winter	2016	3	2	2-3	6-8	0	p
1090	4	S4T1B1/15_03_0107515/03/2017-eff1-sea3-subm-tur2-3-cloud6-8-glare0-1582	4.76915	S4	Winter	2016	3	3	2-3	6-8	0	m
1091	4	S4T1B1/15_03_0108115/03/2017-eff1-sea2-subm-tur2-3-cloud6-8-glare0-1603	16.2379	S4	Winter	2016	3	2	2-3	6-8	0	m
1092	4	S4T1B1/15_03_0108115/03/2017-eff1-sea3-subm-tur2-3-cloud6-8-glare0-1599	33.2899	S4	Winter	2016	3	3	2-3	6-8	0	m
1093	4	S4T1B1/15_03_0108115/03/2017-eff1-sea3-subm-tur2-3-cloud6-8-glare0-1601	39.9479	S4	Winter	2016	3	3	2-3	6-8	0	m
1094	4	S4T1B1/15_03_0108115/03/2017-eff1-sea3-subp-tur2-3-cloud6-8-glare0-1600	1.73751	S4	Winter	2016	3	3	2-3	6-8	0	p
1095	4	S4T1B1/15_03_0108115/03/2017-eff1-sea4-5-subm-tur2-3-cloud6-8-glare0-1598	31.9153	S4	Winter	2016	3	4-5	2-3	6-8	0	m
1096	4	S4T1B1/15_03_0108115/03/2017-eff1-sea4-5-subm-tur2-3-cloud6-8-glare0-1602	6.02966	S4	Winter	2016	3	4-5	2-3	6-8	0	m
1097	4	S4T1B1/16/01_0080516/01/2016-eff1-sea3-subm-tur0-1-cloud6-8-glare0-514	114.193	S4	Winter	2015	1	3	0-1	6-8	0	m
1098	4	S4T1B1/16/01_0080516/01/2016-eff1-sea3-subm-tur0-1-cloud6-8-glare0-516	24.0874	S4	Winter	2015	1	3	0-1	6-8	0	m
1099	4	S4T1B1/16/01_0080516/01/2016-eff1-sea4-5-subm-tur0-1-cloud6-8-glare0-515	5.72494	S4	Winter	2015	1	4-5	0-1	6-8	0	m
1100	4	S4T1B1/22/06_0082922/06/2015-eff1-sea2-subm-tur0-1-cloud6-8-glare0-175	7.24495	S4	Summer	2015	6	2	0-1	6-8	0	m
1101	4	S4T1B1/22/06_0082922/06/2015-eff1-sea2-subp-tur0-1-cloud6-8-glare0-176	7.28226	S4	Summer	2015	6	2	0-1	6-8	0	p
1102	4	S4T1B1/22/06_0082922/06/2015-eff1-sea3-subm-tur0-1-cloud6-8-glare0-174	6.93379	S4	Summer	2015	6	3	0-1	6-8	0	m
1103	4	S4T1B1/22/06_0082922/06/2015-eff1-sea3-subm-tur0-1-cloud6-8-glare1-173	20.9316	S4	Summer	2015	6	3	0-1	6-8	1	m
1104	4	S4T1B1/22/06_0082922/06/2015-eff1-sea4-5-subm-tur0-1-cloud6-8-glare0-161	13.1087	S4	Summer	2015	6	4-5	0-1	6-8	0	m
1105	4	S4T1B1/22/06_0082922/06/2015-eff1-sea4-5-subm-tur0-1-cloud6-8-glare0-165	6.81882	S4	Summer	2015	6	4-5	0-1	6-8	0	m
1106	4	S4T1B1/22/06_0082922/06/2015-eff1-sea4-5-subm-tur0-1-cloud6-8-glare0-168	6.03763	S4	Summer	2015	6	4-5	0-1	6-8	0	m
1107	4	S4T1B1/22/06_0082922/06/2015-eff1-sea4-5-subm-tur0-1-cloud6-8-glare0-171	2.23956	S4	Summer	2015	6	4-5	0-1	6-8	0	m
1108	4	S4T1B1/22/06_0082922/06/2015-eff1-sea4-5-subm-tur0-1-cloud6-8-glare0-172	1.69852	S4	Summer	2015	6	4-5	0-1	6-8	0	m
1109	4	S4T1B1/22/06_0082922/06/2015-eff1-sea4-5-subm-tur0-1-cloud6-8-glare1-162	12.3022	S4	Summer	2015	6	4-5	0-1	6-8	1	m
1110	4	S4T1B1/22/06_0082922/06/2015-eff1-sea4-5-subp-tur0-1-cloud6-8-glare0-164	2.27322	S4	Summer	2015	6	4-5	0-1	6-8	0	p
1111	4	S4T1B1/22/06_0082922/06/2015-eff1-sea4-5-subp-tur0-1-cloud6-8-glare0-166	5.91746	S4	Summer	2015	6	4-5	0-1	6-8	0	p
1112	4	S4T1B1/22/06_0082922/06/2015-eff1-sea4-5-subp-tur0-1-cloud6-8-glare0-169	2.63124	S4	Summer	2015	6	4-5	0-1	6-8	0	p
1113	4	S4T1B1/22/06_0082922/06/2015-eff1-sea4-5-subp-tur0-1-cloud6-8-glare0-170	0.0001	S4	Summer	2015	6	4-5	0-1	6-8	0	p
1114	4	S4T1B1/22/06_0082922/06/2015-eff1-sea4-5-subp-tur0-1-cloud6-8-glare1-163	9.78994	S4	Summer	2015	6	4-5	0-1	6-8	1	p
1115	4	S4T1B1/22/06_0082922/06/2015-eff1-sea4-5-subp-tur0-1-cloud6-8-glare1-167	11.249	S4	Summer	2015	6	4-5	0-1	6-8	1	p
1116	4	S4T1B1/27/06_0094727/06/2016-eff1-sea1-subm-tur0-1-cloud6-8-glare0-1058	15.9463	S4	Summer	2016	6	1	0-1	6-8	0	m
1117	4	S4T1B1/27/06_0094727/06/2016-eff1-sea1-subm-tur0-1-cloud6-8-glare1-1059	8.32462	S4	Summer	2016	6	1	0-1	6-8	1	m
1118	4	S4T1B1/27/06_0094727/06/2016-eff1-sea1-subm-tur0-1-cloud6-8-glare2-1057	6.92921	S4	Summer	2016	6	1	0-1	6-8	2	m
1119	4	S4T1B1/27/06_0094727/06/2016-eff1-sea2-subm-tur0-1-cloud6-8-glare0-1061	4.15526	S4	Summer	2016	6	2	0-1	6-8	0	m
1120	4	S4T1B1/27/06_0094727/06/2016-eff1-sea2-subm-tur0-1-cloud6-8-glare2-1060	36.6431	S4	Summer	2016	6	2	0-1	6-8	2	m
1121	4	S4T1B1/27/06_0094827/06/2016-eff1-sea2-subm-tur0-1-cloud3-5-glare2-1063	7.44726	S4	Summer	2016	6	2	0-1	3-5	2	m
1122	4	S4T1B1/27/06_0094827/06/2016-eff1-sea2-subm-tur0-1-cloud6-8-glare0-1062	84.7477	S4	Summer	2016	6	2	0-1	6-8	0	m
1123	4	S4T1B1/27/06_0094827/06/2016-eff1-sea3-subm-tur0-1-cloud3-5-glare2-1064	42.1213	S4	Summer	2016	6	3	0-1	3-5	2	m
1124	4	S4T1B1/27/06_0094827/06/2016-eff1-sea3-subm-tur0-1-cloud6-8-glare2-1065	0.790508	S4	Summer	2016	6	3	0-1	6-8	2	m
1125	4	S4T1B2/04_01_0105404/01/2017-eff1-sea2-subm-tur0-1-cloud6-8-glare2-1462	8.95507	S4	Winter	2016	1	2	0-1	6-8	2	m
1126	4	S4T1B2/04_01_0105404/01/2017-eff1-sea3-subm-tur0-1-cloud6-8-glare2-1461	11.128	S4	Winter	2016	1	3	0-1	6-8	2	m
1127	4	S4T1B2/04_01_0105404/01/2017-eff1-sea3-subm-tur0-1-cloud6-8-glare2-1463	4.59761	S4	Winter	2016	1	3	0-1	6-8	2	m
1128	4	S4T1B2/04_01_0105404/01/2017-eff1-sea4-5-subm-tur0-1-cloud6-8-glare2-1464	26.4244	S4	Winter	2016	1	4-5	0-1	6-8	2	m
1129	4	S4T1B2/13/06_0079913/06/2015-eff1-sea3-subm-tur0-1-cloud6-8-glare1-50	13.5878	S4	Summer	2015	6	3	0-1	6-8	1	m
1130	4	S4T1B2/13/06_0079913/06/2015-eff1-sea3-subm-tur0-1-cloud6-8-glare1-51	89.0875	S4	Summer	2015	6	3	0-1	6-8	1	m
1131	4	S4T1B2/13/06_0080013/06/2015-eff1-sea2-subm-tur0-1-cloud6-8-glare1-52	2.2058	S4	Summer	2015	6	2	0-1	6-8	1	m
1132	4	S4T1B2/19/01_0081519/01/2016-eff1-sea1-subm-tur0-1-cloud6-8-glare0-561	18.7975	S4	Winter	2015	1	1	0-1	6-8	0	m
1133	4	S4T1B2/19/01_0081519/01/2016-eff1-sea2-subm-tur0-1-cloud6-8-glare0-562	21.7989	S4	Winter	2015	1	2	0-1	6-8	0	m
1134	4	S4T1B2/19/01_0081519/01/2016-eff1-sea3-subm-tur0-1-cloud6-8-glare0-563	67.0044	S4	Winter	2015	1	3	0-1	6-8	0	m
1135	4	S4T1B2/27/06_0094827/06/2016-eff1-sea3-subm-tur0-1-cloud6-8-glare2-1066	50.1431	S4	Summer	2016	6	3	0-1	6-8	2	m
1136	4	S4T1C1/04_01_0105504/01/2017-eff1-sea2-subm-tur0-1-cloud0-2-glare0-1469	17.6383	S4	Winter	2016	1	2	0-1	0-2	0	m
1137	4	S4T1C1/04_01_0105504/01/2017-eff1-sea2-subm-tur0-1-cloud0-2-glare0-1471	63.0559	S4	Winter	2016	1	2	0-1	0-2	0	m
1138	4	S4T1C1/04_01_0105504/01/2017-eff1-sea2-subm-tur0-1-cloud0-2-glare2-1472	1.35014	S4	Winter	2016	1	2	0-1	0-2	2	m
1139	4	S4T1C1/04_01_0105504/01/2017-eff1-sea3-subm-tur0-1-cloud0-2-glare0-1468	0.992712	S4	Winter	2016	1	3	0-1	0-2	0	m
1140	4	S4T1C1/04_01_0105504/01/2017-eff1-sea3-subm-tur0-1-cloud0-2-glare0-1470	13.9516	S4	Winter	2016	1	3	0-1	0-2	0	m
1141	4	S4T1C1/04_01_0105504/01/2017-eff1-sea4-5-subm-tur0-1-cloud0-2-glare0-1466	4.31404	S4	Winter	2016	1	4-5	0-1	0-2	0	m
1142	4	S4T1C1/04_01_0105504/01/2017-eff1-sea4-5-subm-tur0-1-cloud0-2-glare2-1465	16.0515	S4	Winter	2016	1	4-5	0-1	0-2	2	m
1143	4	S4T1C1/04_01_0105504/01/2017-eff1-sea4-5-subm-tur0-1-cloud0-2-glare2-1467	1.17129	S4	Winter	2016	1	4-5	0-1	0-2	2	m
1144	4	S4T1C1/13/06_0080113/06/2015-eff1-sea1-subm-tur0-1-cloud6-8-glare1-53	34.5899	S4	Summer	2015	6	1	0-1	6-8	1	m
1145	4	S4T1C1/13/06_0080113/06/2015-eff1-sea2-subm-tur0-1-cloud6-8-glare1-54	20.3112	S4	Summer	2015	6	2	0-1	6-8	1	m
1146	4	S4T1C1/13/06_0080213/06/2015-eff1-sea2-subm-tur0-1-cloud6-8-glare1-55	14.4266	S4	Summer	2015	6	2	0-1	6-8	1	m
1147	4	S4T1C1/13/06_0080213/06/2015-eff1-sea2-subm-tur0-1-cloud6-8-glare1-56	1.82224	S4	Summer	2015	6	2	0-1	6-8	1	m
1148	4	S4T1C1/16/01_0080916/01/2016-eff1-sea4-5-subm-tur0-1-cloud3-5-glare2-528	72.2777	S4	Winter	2015	1	4-5	0-1	3-5	2	m
1149	4	S4T1C1/26/05_0088026/05/2016-eff1-sea2-subm-tur0-1-cloud0-2-glare2-766	0.0001	S4	Summer	2016	5	2	0-1	0-2	2	m
1150	4	S4T1C1/26/05_0088026/05/2016-eff1-sea3-subm-tur0-1-cloud0-2-glare2-767	70.1849	S4	Summer	2016	5	3	0-1	0-2	2	m
1151	4	S4T1C1/26/05_0088026/05/2016-eff1-sea3-subm-tur0-1-cloud0-2-glare2-771	16.6937	S4	Summer	2016	5	3	0-1	0-2	2	m
1152	4	S4T1C1/26/05_0088026/05/2016-eff1-sea4-5-subm-tur0-1-cloud0-2-glare2-768	12.4332	S4	Summer	2016	5	4-5	0-1	0-2	2	m
1153	4	S4T1C1/26/05_0088026/05/2016-eff1-sea4-5-subm-tur0-1-cloud0-2-glare2-770	13.2819	S4	Summer	2016	5	4-5	0-1	0-2	2	m
1154	4	S4T1C1/26/05_0088026/05/2016-eff1-sea4-5-subp-tur0-1-cloud0-2-glare2-769	6.29907	S4	Summer	2016	5	4-5	0-1	0-2	2	p
1155	4	S4T1C2/16/01_0080816/01/2016-eff1-sea3-subm-tur0-1-cloud0-2-glare2-523	48.0658	S4	Winter	2015	1	3	0-1	0-2	2	m
1156	4	S4T1C2/16/01_0080816/01/2016-eff1-sea3-subm-tur0-1-cloud0-2-glare2-525	1.38905	S4	Winter	2015	1	3	0-1	0-2	2	m
1157	4	S4T1C2/16/01_0080916/01/2016-eff1-sea3-subm-tur0-1-cloud0-2-glare2-524	0.333802	S4	Winter	2015	1	3	0-1	0-2	2	m
1158	4	S4T1C2/16/01_0080916/01/2016-eff1-sea3-subm-tur0-1-cloud0-2-glare2-526	40.6341	S4	Winter	2015	1	3	0-1	0-2	2	m
1159	4	S4T1C2/16/01_0080916/01/2016-eff1-sea4-5-subm-tur0-1-cloud0-2-glare2-527	27.1716	S4	Winter	2015	1	4-5	0-1	0-2	2	m
1160	4	S4T1C2/17_12_0104517/12/2016-eff1-sea2-subm-tur0-1-cloud3-5-glare1-1411	59.3729	S4	Winter	2016	12	2	0-1	3-5	1	m
1161	4	S4T1C2/17_12_0104517/12/2016-eff1-sea2-subm-tur0-1-cloud3-5-glare1-1413	3.29046	S4	Winter	2016	12	2	0-1	3-5	1	m
1162	4	S4T1C2/17_12_0104517/12/2016-eff1-sea2-subm-tur0-1-cloud3-5-glare2-1412	14.2885	S4	Winter	2016	12	2	0-1	3-5	2	m
1163	4	S4T1C2/17_12_0104517/12/2016-eff1-sea3-subm-tur0-1-cloud3-5-glare1-1410	19.7664	S4	Winter	2016	12	3	0-1	3-5	1	m
1164	4	S4T1C2/23/05_0086723/05/2016-eff1-sea1-subm-tur0-1-cloud0-2-glare2-728	50.8985	S4	Summer	2016	5	1	0-1	0-2	2	m
1165	4	S4T1C2/23/05_0086723/05/2016-eff1-sea2-subm-tur0-1-cloud0-2-glare2-727	46.5684	S4	Summer	2016	5	2	0-1	0-2	2	m
1166	4	S4T1C2/A15/07_0084715/07/2015-eff0.5-sea4-5-subm-tur0-1-cloud0-2-glare3-364	2.30585	S4	Summer	2015	7	4-5	0-1	0-2	3	m
1167	4	S4T1C2/A15/07_0084715/07/2015-eff1-sea3-subm-tur0-1-cloud0-2-glare3-362	17.3031	S4	Summer	2015	7	3	0-1	0-2	3	m
1168	4	S4T1C2/A15/07_0084715/07/2015-eff1-sea3-subm-tur0-1-cloud0-2-glare3-366	11.415	S4	Summer	2015	7	3	0-1	0-2	3	m
1169	4	S4T1C2/A15/07_0084715/07/2015-eff1-sea4-5-subm-tur0-1-cloud0-2-glare3-363	8.88625	S4	Summer	2015	7	4-5	0-1	0-2	3	m
1170	4	S4T1C2/A15/07_0084715/07/2015-eff1-sea4-5-subm-tur0-1-cloud0-2-glare3-365	73.9868	S4	Summer	2015	7	4-5	0-1	0-2	3	m
1171	4	S4T1D1/14/06_0080714/06/2015-eff1-sea2-subg-tur0-1-cloud0-2-glare3-73	34.3749	S4	Summer	2015	6	2	0-1	0-2	3	g
1172	4	S4T1D1/14/06_0080714/06/2015-eff1-sea2-subm-tur0-1-cloud0-2-glare3-72	0.59621	S4	Summer	2015	6	2	0-1	0-2	3	m
1173	4	S4T1D1/14/06_0080714/06/2015-eff1-sea3-subm-tur0-1-cloud0-2-glare3-74	99.3729	S4	Summer	2015	6	3	0-1	0-2	3	m
1174	4	S4T1D1/14/06_0080714/06/2015-eff1-sea3-subm-tur0-1-cloud6-8-glare0-77	3.53429	S4	Summer	2015	6	3	0-1	6-8	0	m
1175	4	S4T1D1/14/06_0080714/06/2015-eff1-sea3-subm-tur0-1-cloud6-8-glare2-76	3.1893	S4	Summer	2015	6	3	0-1	6-8	2	m
1176	4	S4T1D1/14/06_0080714/06/2015-eff1-sea3-subm-tur0-1-cloud6-8-glare3-75	16.4007	S4	Summer	2015	6	3	0-1	6-8	3	m
1177	4	S4T1D1/17_12_0104617/12/2016-eff1-sea1-subm-tur2-3-cloud3-5-glare2-1417	5.20419	S4	Winter	2016	12	1	2-3	3-5	2	m
1178	4	S4T1D1/17_12_0104617/12/2016-eff1-sea2-subm-tur0-1-cloud3-5-glare2-1414	97.8449	S4	Winter	2016	12	2	0-1	3-5	2	m
1179	4	S4T1D1/17_12_0104617/12/2016-eff1-sea3-subm-tur0-1-cloud3-5-glare2-1415	33.9098	S4	Winter	2016	12	3	0-1	3-5	2	m
1180	4	S4T1D1/17_12_0104617/12/2016-eff1-sea3-subm-tur2-3-cloud3-5-glare2-1416	20.4148	S4	Winter	2016	12	3	2-3	3-5	2	m
1181	4	S4T1D1/23/05_0086823/05/2016-eff1-sea1-subm-tur0-1-cloud0-2-glare0-731	33.3457	S4	Summer	2016	5	1	0-1	0-2	0	m
1182	4	S4T1D1/23/05_0086823/05/2016-eff1-sea1-subm-tur0-1-cloud0-2-glare2-732	83.91	S4	Summer	2016	5	1	0-1	0-2	2	m
1183	4	S4T1D1/23/05_0086823/05/2016-eff1-sea2-subm-tur0-1-cloud0-2-glare0-730	6.18078	S4	Summer	2016	5	2	0-1	0-2	0	m
1184	4	S4T1D1/23/05_0086823/05/2016-eff1-sea2-subm-tur0-1-cloud0-2-glare1-729	33.8752	S4	Summer	2016	5	2	0-1	0-2	1	m
1185	4	S4T1D1/23/11_0078523/11/2015-eff1-sea4-5-subm-tur0-1-cloud6-8-glare0-439	32.8952	S4	Winter	2015	11	4-5	0-1	6-8	0	m
1186	4	S4T1D1/23/11_0078523/11/2015-eff1-sea4-5-subm-tur0-1-cloud6-8-glare2-438	129.97	S4	Winter	2015	11	4-5	0-1	6-8	2	m
1187	4	S4T1D2/17_12_0104617/12/2016-eff1-sea1-subm-tur2-3-cloud3-5-glare2-1418	1.35917	S4	Winter	2016	12	1	2-3	3-5	2	m
1188	4	S4T1D2/17_12_0104617/12/2016-eff1-sea3-subm-tur0-1-cloud0-2-glare2-1419	35.8451	S4	Winter	2016	12	3	0-1	0-2	2	m
1189	4	S4T1D2/17_12_0104617/12/2016-eff1-sea4-5-subm-tur0-1-cloud0-2-glare2-1420	3.03722	S4	Winter	2016	12	4-5	0-1	0-2	2	m
1190	4	S4T1D2/17_12_0104617/12/2016-eff1-sea4-5-subm-tur0-1-cloud0-2-glare2-1422	12.1442	S4	Winter	2016	12	4-5	0-1	0-2	2	m
1191	4	S4T1D2/17_12_0104617/12/2016-eff1-sea4-5-subm-tur0-1-cloud0-2-glare2-1424	3.22372	S4	Winter	2016	12	4-5	0-1	0-2	2	m
1192	4	S4T1D2/17_12_0104617/12/2016-eff1-sea4-5-subm-tur2-3-cloud0-2-glare2-1421	1.15701	S4	Winter	2016	12	4-5	2-3	0-2	2	m
1193	4	S4T1D2/17_12_0104617/12/2016-eff1-sea4-5-subm-tur2-3-cloud0-2-glare2-1423	2.87633	S4	Winter	2016	12	4-5	2-3	0-2	2	m
1194	4	S4T1D2/17_12_0104617/12/2016-eff1-sea4-5-subm-tur2-3-cloud0-2-glare2-1425	15.1341	S4	Winter	2016	12	4-5	2-3	0-2	2	m
1195	4	S4T1D2/23/05_0086823/05/2016-eff1-sea0-subg-tur0-1-cloud0-2-glare1-737	6.42636	S4	Summer	2016	5	0	0-1	0-2	1	g
1196	4	S4T1D2/23/05_0086823/05/2016-eff1-sea0-subm-tur0-1-cloud0-2-glare1-736	1.56389	S4	Summer	2016	5	0	0-1	0-2	1	m
1197	4	S4T1D2/23/05_0086823/05/2016-eff1-sea1-subm-tur0-1-cloud0-2-glare1-735	19.1389	S4	Summer	2016	5	1	0-1	0-2	1	m
1198	4	S4T1D2/23/05_0086823/05/2016-eff1-sea1-subm-tur0-1-cloud0-2-glare2-733	0.97084	S4	Summer	2016	5	1	0-1	0-2	2	m
1199	4	S4T1D2/23/05_0086823/05/2016-eff1-sea2-subm-tur0-1-cloud0-2-glare1-734	47.2269	S4	Summer	2016	5	2	0-1	0-2	1	m
1200	4	S4T1E1/13_11_0098613/11/2016-eff1-sea2-subm-tur0-1-cloud6-8-glare2-1204	48.7487	S4	Winter	2016	11	2	0-1	6-8	2	m
1201	4	S4T1E1/13_11_0098613/11/2016-eff1-sea3-subm-tur0-1-cloud6-8-glare2-1203	79.7275	S4	Winter	2016	11	3	0-1	6-8	2	m
1202	4	S4T1E1/14/06_0080614/06/2015-eff1-sea2-subm-tur0-1-cloud0-2-glare3-71	8.7751	S4	Summer	2015	6	2	0-1	0-2	3	m
1203	4	S4T1E1/14/06_0080614/06/2015-eff1-sea3-subm-tur0-1-cloud3-5-glare2-68	12.7222	S4	Summer	2015	6	3	0-1	3-5	2	m
1204	4	S4T1E1/14/06_0080614/06/2015-eff1-sea3-subm-tur0-1-cloud3-5-glare3-67	0.936904	S4	Summer	2015	6	3	0-1	3-5	3	m
1205	4	S4T1E1/14/06_0080614/06/2015-eff1-sea3-subm-tur0-1-cloud3-5-glare3-69	33.1671	S4	Summer	2015	6	3	0-1	3-5	3	m
1206	4	S4T1E1/14/06_0080614/06/2015-eff1-sea4-5-subm-tur0-1-cloud3-5-glare3-70	63.3616	S4	Summer	2015	6	4-5	0-1	3-5	3	m
1207	4	S4T1E1/23/05_0086923/05/2016-eff1-sea1-subm-tur0-1-cloud0-2-glare1-738	128.608	S4	Summer	2016	5	1	0-1	0-2	1	m
1208	4	S4T1E1/23/11_0078423/11/2015-eff1-sea3-subm-tur0-1-cloud6-8-glare1-435	64.4369	S4	Winter	2015	11	3	0-1	6-8	1	m
1209	4	S4T1E1/23/11_0078423/11/2015-eff1-sea4-5-subm-tur0-1-cloud6-8-glare0-437	58.6837	S4	Winter	2015	11	4-5	0-1	6-8	0	m
1210	4	S4T1E1/23/11_0078423/11/2015-eff1-sea4-5-subm-tur0-1-cloud6-8-glare1-436	4.00801	S4	Winter	2015	11	4-5	0-1	6-8	1	m
1211	4	S4T1F1/13_11_0098913/11/2016-eff1-sea3-subm-tur0-1-cloud3-5-glare2-1214	43.5697	S4	Winter	2016	11	3	0-1	3-5	2	m
1212	4	S4T1F1/13_11_0098913/11/2016-eff1-sea3-subm-tur0-1-cloud3-5-glare2-1216	1.17362	S4	Winter	2016	11	3	0-1	3-5	2	m
1213	4	S4T1F1/13_11_0098913/11/2016-eff1-sea4-5-subm-tur0-1-cloud3-5-glare2-1215	31.1911	S4	Winter	2016	11	4-5	0-1	3-5	2	m
1214	4	S4T1F1/26/05_0087626/05/2016-eff1-sea2-subm-tur0-1-cloud0-2-glare2-756	21.4297	S4	Summer	2016	5	2	0-1	0-2	2	m
1215	4	S4T1F1/26/05_0087626/05/2016-eff1-sea3-subm-tur0-1-cloud0-2-glare1-755	12.7495	S4	Summer	2016	5	3	0-1	0-2	1	m
1216	4	S4T1F1/26/05_0087626/05/2016-eff1-sea3-subm-tur0-1-cloud6-8-glare2-754	42.0798	S4	Summer	2016	5	3	0-1	6-8	2	m
1217	4	S4T1G1/13_11_0099013/11/2016-eff1-sea3-subm-tur0-1-cloud3-5-glare1-1217	51.1313	S4	Winter	2016	11	3	0-1	3-5	1	m
1218	4	S4T1G1/26/05_0087526/05/2016-eff1-sea2-subm-tur0-1-cloud6-8-glare2-752	16.067	S4	Summer	2016	5	2	0-1	6-8	2	m
1219	4	S4T1G1/26/05_0087526/05/2016-eff1-sea3-subm-tur0-1-cloud6-8-glare2-753	35.224	S4	Summer	2016	5	3	0-1	6-8	2	m
1220	4	S4T2A1/03/06_0090803/06/2016-eff1-sea2-subm-tur0-1-cloud3-5-glare2-889	34.9798	S4	Summer	2016	6	2	0-1	3-5	2	m
1221	4	S4T2A1/03/06_0090803/06/2016-eff1-sea2-subm-tur0-1-cloud3-5-glare3-888	13.4084	S4	Summer	2016	6	2	0-1	3-5	3	m
1222	4	S4T2A1/03/06_0090803/06/2016-eff1-sea2-subm-tur0-1-cloud3-5-glare3-890	100.318	S4	Summer	2016	6	2	0-1	3-5	3	m
1223	4	S4T2A1/15/06_0081115/06/2015-eff1-sea1-subg-tur0-1-cloud6-8-glare3-89	20.1136	S4	Summer	2015	6	1	0-1	6-8	3	g
1224	4	S4T2A1/15/06_0081115/06/2015-eff1-sea1-subm-tur0-1-cloud6-8-glare0-92	10.8417	S4	Summer	2015	6	1	0-1	6-8	0	m
1225	4	S4T2A1/15/06_0081115/06/2015-eff1-sea1-subm-tur0-1-cloud6-8-glare1-91	8.47917	S4	Summer	2015	6	1	0-1	6-8	1	m
1226	4	S4T2A1/15/06_0081115/06/2015-eff1-sea1-subm-tur0-1-cloud6-8-glare3-88	9.7796	S4	Summer	2015	6	1	0-1	6-8	3	m
1227	4	S4T2A1/15/06_0081115/06/2015-eff1-sea1-subm-tur0-1-cloud6-8-glare3-90	33.326	S4	Summer	2015	6	1	0-1	6-8	3	m
1228	4	S4T2A1/15/06_0081115/06/2015-eff1-sea2-subm-tur0-1-cloud6-8-glare1-93	5.21302	S4	Summer	2015	6	2	0-1	6-8	1	m
1229	4	S4T2A1/15/06_0081115/06/2015-eff1-sea2-subm-tur0-1-cloud6-8-glare1-99	0.882378	S4	Summer	2015	6	2	0-1	6-8	1	m
1230	4	S4T2A1/15/06_0081115/06/2015-eff1-sea3-subm-tur0-1-cloud6-8-glare0-95	20.4454	S4	Summer	2015	6	3	0-1	6-8	0	m
1231	4	S4T2A1/15/06_0081115/06/2015-eff1-sea3-subm-tur0-1-cloud6-8-glare0-97	3.47589	S4	Summer	2015	6	3	0-1	6-8	0	m
1232	4	S4T2A1/15/06_0081115/06/2015-eff1-sea3-subm-tur0-1-cloud6-8-glare1-94	22.1108	S4	Summer	2015	6	3	0-1	6-8	1	m
1233	4	S4T2A1/15/06_0081115/06/2015-eff1-sea3-subm-tur0-1-cloud6-8-glare1-98	5.67515	S4	Summer	2015	6	3	0-1	6-8	1	m
1234	4	S4T2A1/15/06_0081115/06/2015-eff1-sea4-5-subm-tur0-1-cloud6-8-glare0-96	6.78574	S4	Summer	2015	6	4-5	0-1	6-8	0	m
1235	4	S4T2A1/18_02_0106018/02/2017-eff1-sea2-subm-tur0-1-cloud3-5-glare1-1502	30.2334	S4	Winter	2016	2	2	0-1	3-5	1	m
1236	4	S4T2A1/18_02_0106018/02/2017-eff1-sea3-subm-tur0-1-cloud3-5-glare1-1503	11.6966	S4	Winter	2016	2	3	0-1	3-5	1	m
1237	4	S4T2A1/18_02_0106018/02/2017-eff1-sea3-subm-tur0-1-cloud3-5-glare2-1504	107.486	S4	Winter	2016	2	3	0-1	3-5	2	m
1238	4	S4T2A1/19/01_0081319/01/2016-eff1-sea2-subm-tur0-1-cloud6-8-glare0-550	29.3323	S4	Winter	2015	1	2	0-1	6-8	0	m
1239	4	S4T2A1/19/01_0081319/01/2016-eff1-sea2-subm-tur0-1-cloud6-8-glare0-552	28.3587	S4	Winter	2015	1	2	0-1	6-8	0	m
1240	4	S4T2A1/19/01_0081319/01/2016-eff1-sea2-subm-tur0-1-cloud6-8-glare0-554	56.992	S4	Winter	2015	1	2	0-1	6-8	0	m
1241	4	S4T2A1/19/01_0081319/01/2016-eff1-sea2-subp-tur0-1-cloud6-8-glare0-553	1.72255	S4	Winter	2015	1	2	0-1	6-8	0	p
1242	4	S4T2A1/19/01_0081319/01/2016-eff1-sea3-subm-tur0-1-cloud6-8-glare0-551	33.5991	S4	Winter	2015	1	3	0-1	6-8	0	m
1243	4	S4T2A2/15/06_0081115/06/2015-eff1-sea1-subm-tur0-1-cloud6-8-glare3-87	3.22055	S4	Summer	2015	6	1	0-1	6-8	3	m
1244	4	S4T2A2/15/06_0081115/06/2015-eff1-sea2-subg-tur0-1-cloud6-8-glare3-82	32.6676	S4	Summer	2015	6	2	0-1	6-8	3	g
1245	4	S4T2A2/15/06_0081115/06/2015-eff1-sea2-subg-tur0-1-cloud6-8-glare3-84	5.32424	S4	Summer	2015	6	2	0-1	6-8	3	g
1246	4	S4T2A2/15/06_0081115/06/2015-eff1-sea2-subg-tur0-1-cloud6-8-glare3-86	11.7431	S4	Summer	2015	6	2	0-1	6-8	3	g
1247	4	S4T2A2/15/06_0081115/06/2015-eff1-sea2-subm-tur0-1-cloud6-8-glare3-83	6.61755	S4	Summer	2015	6	2	0-1	6-8	3	m
1248	4	S4T2A2/15/06_0081115/06/2015-eff1-sea2-subm-tur0-1-cloud6-8-glare3-85	29.9627	S4	Summer	2015	6	2	0-1	6-8	3	m
1249	4	S4T2A2/19/01_0081319/01/2016-eff1-sea2-subm-tur0-1-cloud6-8-glare0-555	47.8498	S4	Winter	2015	1	2	0-1	6-8	0	m
1250	4	S4T2A2/19/01_0081319/01/2016-eff1-sea3-subm-tur0-1-cloud6-8-glare0-556	37.5266	S4	Winter	2015	1	3	0-1	6-8	0	m
1251	4	S4T2B1/04_01_0105304/01/2017-eff1-sea2-subm-tur0-1-cloud6-8-glare2-1460	3.78356	S4	Winter	2016	1	2	0-1	6-8	2	m
1252	4	S4T2B1/04_01_0105304/01/2017-eff1-sea3-subm-tur0-1-cloud6-8-glare2-1459	54.0398	S4	Winter	2016	1	3	0-1	6-8	2	m
1253	4	S4T2B1/13/06_0079813/06/2015-eff0.5-sea2-subm-tur0-1-cloud6-8-glare1-47	1.91619	S4	Summer	2015	6	2	0-1	6-8	1	m
1254	4	S4T2B1/13/06_0079813/06/2015-eff1-sea1-subm-tur0-1-cloud6-8-glare1-43	89.7381	S4	Summer	2015	6	1	0-1	6-8	1	m
1255	4	S4T2B1/13/06_0079813/06/2015-eff1-sea1-subm-tur0-1-cloud6-8-glare1-44	0.0001	S4	Summer	2015	6	1	0-1	6-8	1	m
1256	4	S4T2B1/13/06_0079813/06/2015-eff1-sea2-subm-tur0-1-cloud6-8-glare1-45	1.19821	S4	Summer	2015	6	2	0-1	6-8	1	m
1257	4	S4T2B1/13/06_0079813/06/2015-eff1-sea2-subm-tur0-1-cloud6-8-glare1-46	11.7497	S4	Summer	2015	6	2	0-1	6-8	1	m
1258	4	S4T2B1/13/06_0079813/06/2015-eff1-sea2-subm-tur0-1-cloud6-8-glare1-48	4.30845	S4	Summer	2015	6	2	0-1	6-8	1	m
1259	4	S4T2B1/13/06_0079813/06/2015-eff1-sea3-subm-tur0-1-cloud6-8-glare1-49	7.59051	S4	Summer	2015	6	3	0-1	6-8	1	m
1260	4	S4T2B1/19/01_0081419/01/2016-eff1-sea1-subm-tur0-1-cloud6-8-glare0-560	8.20443	S4	Winter	2015	1	1	0-1	6-8	0	m
1261	4	S4T2B1/19/01_0081419/01/2016-eff1-sea2-subm-tur0-1-cloud6-8-glare0-557	10.6574	S4	Winter	2015	1	2	0-1	6-8	0	m
1262	4	S4T2B1/19/01_0081419/01/2016-eff1-sea2-subm-tur0-1-cloud6-8-glare0-559	75.3599	S4	Winter	2015	1	2	0-1	6-8	0	m
1263	4	S4T2B1/19/01_0081419/01/2016-eff1-sea3-subm-tur0-1-cloud6-8-glare0-558	28.2161	S4	Winter	2015	1	3	0-1	6-8	0	m
1264	4	S4T2B1/23/05_0086523/05/2016-eff1-sea2-subm-tur0-1-cloud0-2-glare2-722	27.4102	S4	Summer	2016	5	2	0-1	0-2	2	m
1265	4	S4T2B1/23/05_0086523/05/2016-eff1-sea2-subm-tur0-1-cloud0-2-glare2-724	12.7361	S4	Summer	2016	5	2	0-1	0-2	2	m
1266	4	S4T2B1/23/05_0086523/05/2016-eff1-sea3-subm-tur0-1-cloud0-2-glare2-723	17.2366	S4	Summer	2016	5	3	0-1	0-2	2	m
1267	4	S4T2B2/16/01_0080616/01/2016-eff1-sea3-subm-tur0-1-cloud3-5-glare1-519	23.5876	S4	Winter	2015	1	3	0-1	3-5	1	m
1268	4	S4T2B2/16/01_0080616/01/2016-eff1-sea3-subm-tur0-1-cloud3-5-glare2-520	31.4296	S4	Winter	2015	1	3	0-1	3-5	2	m
1269	4	S4T2B2/16/01_0080616/01/2016-eff1-sea3-subm-tur0-1-cloud6-8-glare0-518	40.9019	S4	Winter	2015	1	3	0-1	6-8	0	m
1270	4	S4T2B2/16/01_0080616/01/2016-eff1-sea4-5-subm-tur0-1-cloud6-8-glare0-517	48.4585	S4	Winter	2015	1	4-5	0-1	6-8	0	m
1271	4	S4T2B2/17_12_0104317/12/2016-eff1-sea2-subm-tur0-1-cloud3-5-glare2-1406	63.467	S4	Winter	2016	12	2	0-1	3-5	2	m
1272	4	S4T2B2/17_12_0104317/12/2016-eff1-sea3-subm-tur0-1-cloud3-5-glare1-1402	32.1997	S4	Winter	2016	12	3	0-1	3-5	1	m
1273	4	S4T2B2/17_12_0104317/12/2016-eff1-sea3-subm-tur0-1-cloud3-5-glare1-1404	4.13853	S4	Winter	2016	12	3	0-1	3-5	1	m
1274	4	S4T2B2/17_12_0104317/12/2016-eff1-sea3-subm-tur0-1-cloud3-5-glare2-1403	25.3223	S4	Winter	2016	12	3	0-1	3-5	2	m
1275	4	S4T2B2/17_12_0104317/12/2016-eff1-sea3-subm-tur0-1-cloud3-5-glare2-1405	47.9766	S4	Winter	2016	12	3	0-1	3-5	2	m
1276	4	S4T2B2/17_12_0104317/12/2016-eff1-sea4-5-subm-tur0-1-cloud3-5-glare1-1401	33.5441	S4	Winter	2016	12	4-5	0-1	3-5	1	m
1277	4	S4T2B2/23/05_0086523/05/2016-eff1-sea2-subm-tur0-1-cloud0-2-glare2-725	208.234	S4	Summer	2016	5	2	0-1	0-2	2	m
1278	4	S4T2B2/A15/07_0085215/07/2015-eff1-sea3-subm-tur0-1-cloud0-2-glare2-377	20.0155	S4	Summer	2015	7	3	0-1	0-2	2	m
1279	4	S4T2B2/A15/07_0085215/07/2015-eff1-sea3-subm-tur0-1-cloud0-2-glare3-376	26.6807	S4	Summer	2015	7	3	0-1	0-2	3	m
1280	4	S4T2B2/A15/07_0085215/07/2015-eff1-sea3-subm-tur0-1-cloud0-2-glare3-379	21.2095	S4	Summer	2015	7	3	0-1	0-2	3	m
1281	4	S4T2B2/A15/07_0085215/07/2015-eff1-sea3-subm-tur0-1-cloud6-8-glare0-373	12.6655	S4	Summer	2015	7	3	0-1	6-8	0	m
1282	4	S4T2B2/A15/07_0085215/07/2015-eff1-sea3-subm-tur0-1-cloud6-8-glare2-375	4.94563	S4	Summer	2015	7	3	0-1	6-8	2	m
1283	4	S4T2B2/A15/07_0085215/07/2015-eff1-sea3-subp-tur0-1-cloud0-2-glare1-378	24.4056	S4	Summer	2015	7	3	0-1	0-2	1	p
1284	4	S4T2B2/A15/07_0085215/07/2015-eff1-sea4-5-subm-tur0-1-cloud0-2-glare3-380	18.8863	S4	Summer	2015	7	4-5	0-1	0-2	3	m
1285	4	S4T2B2/A15/07_0085215/07/2015-eff1-sea4-5-subm-tur0-1-cloud6-8-glare0-374	12.3462	S4	Summer	2015	7	4-5	0-1	6-8	0	m
1286	4	S4T2C1/16/01_0080716/01/2016-eff1-sea3-subm-tur0-1-cloud3-5-glare1-521	129.411	S4	Winter	2015	1	3	0-1	3-5	1	m
1287	4	S4T2C1/16/01_0080716/01/2016-eff1-sea4-5-subm-tur0-1-cloud3-5-glare1-522	58.8988	S4	Winter	2015	1	4-5	0-1	3-5	1	m
1288	4	S4T2C1/17_12_0104417/12/2016-eff1-sea2-subm-tur0-1-cloud3-5-glare1-1407	76.6731	S4	Winter	2016	12	2	0-1	3-5	1	m
1289	4	S4T2C1/17_12_0104417/12/2016-eff1-sea2-subm-tur0-1-cloud3-5-glare2-1408	17.4369	S4	Winter	2016	12	2	0-1	3-5	2	m
1290	4	S4T2C1/17_12_0104417/12/2016-eff1-sea3-subm-tur0-1-cloud3-5-glare2-1409	34.208	S4	Winter	2016	12	3	0-1	3-5	2	m
1291	4	S4T2C1/23/05_0086623/05/2016-eff1-sea2-subm-tur0-1-cloud0-2-glare2-726	128.773	S4	Summer	2016	5	2	0-1	0-2	2	m
1292	4	S4T2C1/A15/07_0084815/07/2015-eff0.5-sea3-subm-tur0-1-cloud0-2-glare3-368	0.572773	S4	Summer	2015	7	3	0-1	0-2	3	m
1293	4	S4T2C1/A15/07_0084815/07/2015-eff1-sea3-subm-tur0-1-cloud0-2-glare3-367	36.8007	S4	Summer	2015	7	3	0-1	0-2	3	m
1294	4	S4T2C1/A15/07_0084915/07/2015-eff0.5-sea4-5-subm-tur0-1-cloud0-2-glare3-369	9.16261	S4	Summer	2015	7	4-5	0-1	0-2	3	m
1295	4	S4T2C1/A15/07_0085015/07/2015-eff1-sea4-5-subp-tur0-1-cloud6-8-glare3-370	4.54609	S4	Summer	2015	7	4-5	0-1	6-8	3	p
1296	4	S4T2C1/A15/07_0085115/07/2015-eff1-sea3-subm-tur0-1-cloud6-8-glare3-372	3.68546	S4	Summer	2015	7	3	0-1	6-8	3	m
1297	4	S4T2C1/A15/07_0085115/07/2015-eff1-sea4-5-subm-tur0-1-cloud6-8-glare3-371	20.2699	S4	Summer	2015	7	4-5	0-1	6-8	3	m
1298	4	S4T2C2/04_01_0105604/01/2017-eff1-sea2-subm-tur0-1-cloud6-8-glare0-1474	10.7086	S4	Winter	2016	1	2	0-1	6-8	0	m
1299	4	S4T2C2/04_01_0105604/01/2017-eff1-sea2-subm-tur0-1-cloud6-8-glare1-1473	22.0204	S4	Winter	2016	1	2	0-1	6-8	1	m
1300	4	S4T2C2/04_01_0105604/01/2017-eff1-sea2-subm-tur0-1-cloud6-8-glare1-1476	8.16975	S4	Winter	2016	1	2	0-1	6-8	1	m
1301	4	S4T2C2/04_01_0105604/01/2017-eff1-sea2-subm-tur0-1-cloud6-8-glare1-1478	4.52512	S4	Winter	2016	1	2	0-1	6-8	1	m
1302	4	S4T2C2/04_01_0105604/01/2017-eff1-sea2-subm-tur0-1-cloud6-8-glare1-1480	5.37311	S4	Winter	2016	1	2	0-1	6-8	1	m
1303	4	S4T2C2/04_01_0105604/01/2017-eff1-sea2-subm-tur0-1-cloud6-8-glare2-1475	9.45046	S4	Winter	2016	1	2	0-1	6-8	2	m
1304	4	S4T2C2/04_01_0105604/01/2017-eff1-sea2-subm-tur0-1-cloud6-8-glare2-1477	44.6585	S4	Winter	2016	1	2	0-1	6-8	2	m
1305	4	S4T2C2/04_01_0105604/01/2017-eff1-sea2-subm-tur0-1-cloud6-8-glare2-1479	27.3112	S4	Winter	2016	1	2	0-1	6-8	2	m
1306	4	S4T2C2/04_01_0105604/01/2017-eff1-sea3-subm-tur0-1-cloud6-8-glare1-1481	0.537344	S4	Winter	2016	1	3	0-1	6-8	1	m
1307	4	S4T2C2/13/06_0080313/06/2015-eff1-sea1-subm-tur0-1-cloud6-8-glare1-58	32.8546	S4	Summer	2015	6	1	0-1	6-8	1	m
1308	4	S4T2C2/13/06_0080313/06/2015-eff1-sea2-subm-tur0-1-cloud6-8-glare1-57	52.4045	S4	Summer	2015	6	2	0-1	6-8	1	m
1309	4	S4T2C2/15/02_0082503/03/2016-eff1-sea3-subm-tur0-1-cloud3-5-glare1-681	0.0001	S4	Winter	2015	3	3	0-1	3-5	1	m
1310	4	S4T2C2/15/02_0082515/02/2016-eff1-sea3-subm-tur0-1-cloud0-2-glare1-584	66.522	S4	Winter	2015	2	3	0-1	0-2	1	m
1311	4	S4T2C2/22/02_0083022/02/2016-eff1-sea2-subm-tur0-1-cloud6-8-glare0-604	8.80204	S4	Winter	2015	2	2	0-1	6-8	0	m
1312	4	S4T2C2/22/02_0083022/02/2016-eff1-sea2-subm-tur0-1-cloud6-8-glare0-606	6.33149	S4	Winter	2015	2	2	0-1	6-8	0	m
1313	4	S4T2C2/22/02_0083022/02/2016-eff1-sea3-subm-tur0-1-cloud6-8-glare0-605	4.71536	S4	Winter	2015	2	3	0-1	6-8	0	m
1314	4	S4T2C2/26/05_0087926/05/2016-eff1-sea2-subm-tur0-1-cloud3-5-glare2-765	29.5725	S4	Summer	2016	5	2	0-1	3-5	2	m
1315	4	S4T2C2/26/05_0087926/05/2016-eff1-sea3-subm-tur0-1-cloud3-5-glare1-763	49.2917	S4	Summer	2016	5	3	0-1	3-5	1	m
1316	4	S4T2C2/26/05_0087926/05/2016-eff1-sea3-subm-tur0-1-cloud3-5-glare2-764	54.0901	S4	Summer	2016	5	3	0-1	3-5	2	m
1317	4	S4T2D1/14/06_0080914/06/2015-eff1-sea3-subm-tur0-1-cloud6-8-glare0-78	23.4166	S4	Summer	2015	6	3	0-1	6-8	0	m
1318	4	S4T2D1/14/06_0081014/06/2015-eff1-sea2-subg-tur0-1-cloud0-2-glare2-81	18.1581	S4	Summer	2015	6	2	0-1	0-2	2	g
1319	4	S4T2D1/14/06_0081014/06/2015-eff1-sea2-subm-tur0-1-cloud0-2-glare2-80	14.8285	S4	Summer	2015	6	2	0-1	0-2	2	m
1320	4	S4T2D1/14/06_0081014/06/2015-eff1-sea3-subm-tur0-1-cloud3-5-glare2-79	77.5458	S4	Summer	2015	6	3	0-1	3-5	2	m
1321	4	S4T2D1/17_12_0104717/12/2016-eff1-sea3-subm-tur2-3-cloud3-5-glare2-1427	0.977217	S4	Winter	2016	12	3	2-3	3-5	2	m
1322	4	S4T2D1/17_12_0104717/12/2016-eff1-sea4-5-subm-tur0-1-cloud0-2-glare1-1426	63.6149	S4	Winter	2016	12	4-5	0-1	0-2	1	m
1323	4	S4T2D1/23/05_0087023/05/2016-eff1-sea1-subg-tur0-1-cloud0-2-glare3-743	37.2349	S4	Summer	2016	5	1	0-1	0-2	3	g
1324	4	S4T2D1/23/05_0087023/05/2016-eff1-sea2-subg-tur0-1-cloud0-2-glare2-741	0.791282	S4	Summer	2016	5	2	0-1	0-2	2	g
1325	4	S4T2D1/23/05_0087023/05/2016-eff1-sea2-subg-tur0-1-cloud0-2-glare3-742	26.9731	S4	Summer	2016	5	2	0-1	0-2	3	g
1326	4	S4T2D1/23/11_0078623/11/2015-eff1-sea4-5-subm-tur0-1-cloud6-8-glare0-440	59.0372	S4	Winter	2015	11	4-5	0-1	6-8	0	m
1327	4	S4T2D1/23/11_0078623/11/2015-eff1-sea4-5-subm-tur0-1-cloud6-8-glare1-441	29.2803	S4	Winter	2015	11	4-5	0-1	6-8	1	m
1328	4	S4T2D1/23/11_0078623/11/2015-eff1-sea4-5-subm-tur0-1-cloud6-8-glare1-443	44.4223	S4	Winter	2015	11	4-5	0-1	6-8	1	m
1329	4	S4T2D1/23/11_0078623/11/2015-eff1-sea4-5-subp-tur0-1-cloud6-8-glare1-442	3.53196	S4	Winter	2015	11	4-5	0-1	6-8	1	p
1330	4	S4T2D2/17_12_0104717/12/2016-eff1-sea2-subm-tur0-1-cloud3-5-glare2-1436	12.3935	S4	Winter	2016	12	2	0-1	3-5	2	m
1331	4	S4T2D2/17_12_0104717/12/2016-eff1-sea3-subm-tur0-1-cloud3-5-glare2-1429	8.45691	S4	Winter	2016	12	3	0-1	3-5	2	m
1332	4	S4T2D2/17_12_0104717/12/2016-eff1-sea3-subm-tur0-1-cloud3-5-glare2-1431	2.96322	S4	Winter	2016	12	3	0-1	3-5	2	m
1333	4	S4T2D2/17_12_0104717/12/2016-eff1-sea3-subm-tur0-1-cloud3-5-glare2-1433	13.7686	S4	Winter	2016	12	3	0-1	3-5	2	m
1334	4	S4T2D2/17_12_0104717/12/2016-eff1-sea3-subm-tur0-1-cloud3-5-glare2-1435	11.8935	S4	Winter	2016	12	3	0-1	3-5	2	m
1335	4	S4T2D2/17_12_0104717/12/2016-eff1-sea3-subm-tur2-3-cloud3-5-glare2-1428	11.5668	S4	Winter	2016	12	3	2-3	3-5	2	m
1336	4	S4T2D2/17_12_0104717/12/2016-eff1-sea3-subm-tur2-3-cloud3-5-glare2-1430	16.0292	S4	Winter	2016	12	3	2-3	3-5	2	m
1337	4	S4T2D2/17_12_0104717/12/2016-eff1-sea3-subm-tur2-3-cloud3-5-glare2-1432	0.98718	S4	Winter	2016	12	3	2-3	3-5	2	m
1338	4	S4T2D2/17_12_0104717/12/2016-eff1-sea3-subm-tur2-3-cloud3-5-glare2-1434	3.17023	S4	Winter	2016	12	3	2-3	3-5	2	m
1339	4	S4T2D2/23/05_0087023/05/2016-eff1-sea2-subg-tur0-1-cloud0-2-glare2-740	5.0935	S4	Summer	2016	5	2	0-1	0-2	2	g
1340	4	S4T2D2/23/05_0087023/05/2016-eff1-sea2-subm-tur0-1-cloud0-2-glare2-739	78.3488	S4	Summer	2016	5	2	0-1	0-2	2	m
1341	4	S4T2E1/13_11_0098713/11/2016-eff1-sea2-subm-tur0-1-cloud6-8-glare2-1205	56.281	S4	Winter	2016	11	2	0-1	6-8	2	m
1342	4	S4T2E1/13_11_0098713/11/2016-eff1-sea3-subm-tur0-1-cloud6-8-glare2-1206	65.3678	S4	Winter	2016	11	3	0-1	6-8	2	m
1343	4	S4T2E1/13_11_0098713/11/2016-eff1-sea4-5-subm-tur0-1-cloud6-8-glare2-1207	16.63	S4	Winter	2016	11	4-5	0-1	6-8	2	m
1344	4	S4T2E1/26/05_0087826/05/2016-eff1-sea2-subm-tur0-1-cloud6-8-glare2-759	32.8046	S4	Summer	2016	5	2	0-1	6-8	2	m
1345	4	S4T2E1/26/05_0087826/05/2016-eff1-sea3-subm-tur0-1-cloud0-2-glare2-758	0.611641	S4	Summer	2016	5	3	0-1	0-2	2	m
1346	4	S4T2E1/26/05_0087826/05/2016-eff1-sea3-subm-tur0-1-cloud6-8-glare1-762	7.51667	S4	Summer	2016	5	3	0-1	6-8	1	m
1347	4	S4T2E1/26/05_0087826/05/2016-eff1-sea3-subm-tur0-1-cloud6-8-glare2-760	65.3276	S4	Summer	2016	5	3	0-1	6-8	2	m
1348	4	S4T2E1/26/05_0087826/05/2016-eff1-sea3-subm-tur0-1-cloud6-8-glare3-761	31.4002	S4	Summer	2016	5	3	0-1	6-8	3	m
1349	4	S4T2E2/14/06_0080514/06/2015-eff1-sea3-subm-tur0-1-cloud3-5-glare3-62	32.7448	S4	Summer	2015	6	3	0-1	3-5	3	m
1350	4	S4T2E2/14/06_0080514/06/2015-eff1-sea3-subm-tur0-1-cloud3-5-glare3-66	30.8595	S4	Summer	2015	6	3	0-1	3-5	3	m
1351	4	S4T2E2/14/06_0080514/06/2015-eff1-sea4-5-subm-tur0-1-cloud3-5-glare2-64	27.5344	S4	Summer	2015	6	4-5	0-1	3-5	2	m
1352	4	S4T2E2/14/06_0080514/06/2015-eff1-sea4-5-subm-tur0-1-cloud3-5-glare3-63	36.0814	S4	Summer	2015	6	4-5	0-1	3-5	3	m
1353	4	S4T2E2/14/06_0080514/06/2015-eff1-sea4-5-subm-tur0-1-cloud3-5-glare3-65	19.8703	S4	Summer	2015	6	4-5	0-1	3-5	3	m
1354	4	S4T2E2/23/11_0078323/11/2015-eff1-sea3-subm-tur0-1-cloud6-8-glare2-434	101.249	S4	Winter	2015	11	3	0-1	6-8	2	m
1355	4	S4T2E2/23/11_0078323/11/2015-eff1-sea4-5-subm-tur0-1-cloud6-8-glare1-432	33.0182	S4	Winter	2015	11	4-5	0-1	6-8	1	m
1356	4	S4T2E2/23/11_0078323/11/2015-eff1-sea4-5-subm-tur0-1-cloud6-8-glare2-433	16.1892	S4	Winter	2015	11	4-5	0-1	6-8	2	m
1357	4	S4T2F1/13_11_0098813/11/2016-eff1-sea2-subm-tur0-1-cloud6-8-glare0-1213	8.07677	S4	Winter	2016	11	2	0-1	6-8	0	m
1358	4	S4T2F1/13_11_0098813/11/2016-eff1-sea3-subm-tur0-1-cloud6-8-glare0-1212	44.7385	S4	Winter	2016	11	3	0-1	6-8	0	m
1359	4	S4T2F1/13_11_0098813/11/2016-eff1-sea4-5-subm-tur0-1-cloud6-8-glare0-1210	6.19558	S4	Winter	2016	11	4-5	0-1	6-8	0	m
1360	4	S4T2F1/13_11_0098813/11/2016-eff1-sea4-5-subm-tur0-1-cloud6-8-glare1-1209	18.1073	S4	Winter	2016	11	4-5	0-1	6-8	1	m
1361	4	S4T2F1/13_11_0098813/11/2016-eff1-sea4-5-subm-tur0-1-cloud6-8-glare1-1211	9.41728	S4	Winter	2016	11	4-5	0-1	6-8	1	m
1362	4	S4T2F1/13_11_0098813/11/2016-eff1-sea4-5-subm-tur0-1-cloud6-8-glare2-1208	6.05031	S4	Winter	2016	11	4-5	0-1	6-8	2	m
1363	4	S4T2F1/14/06_0080414/06/2015-eff1-sea3-subm-tur0-1-cloud3-5-glare2-61	10.5289	S4	Summer	2015	6	3	0-1	3-5	2	m
1364	4	S4T2F1/14/06_0080414/06/2015-eff1-sea4-5-subm-tur0-1-cloud3-5-glare2-60	6.78955	S4	Summer	2015	6	4-5	0-1	3-5	2	m
1365	4	S4T2F1/14/06_0080414/06/2015-eff1-sea4-5-subm-tur0-1-cloud6-8-glare2-59	54.508	S4	Summer	2015	6	4-5	0-1	6-8	2	m
1366	4	S4T2F1/23/11_0078223/11/2015-eff1-sea3-subm-tur0-1-cloud6-8-glare1-430	48.5569	S4	Winter	2015	11	3	0-1	6-8	1	m
1367	4	S4T2F1/23/11_0078223/11/2015-eff1-sea4-5-subm-tur0-1-cloud6-8-glare1-431	24.3786	S4	Winter	2015	11	4-5	0-1	6-8	1	m
1368	4	S4T2F1/26/05_0087726/05/2016-eff1-sea3-subm-tur0-1-cloud0-2-glare2-757	94.3895	S4	Summer	2016	5	3	0-1	0-2	2	m
1369	5	S5T1A1/22/05_0086422/05/2016-eff1-sea2-subm-tur0-1-cloud0-2-glare3-718	34.8584	S5	Summer	2016	5	2	0-1	0-2	3	m
1370	5	S5T1A1/25/02_0084225/02/2016-eff1-sea3-subm-tur0-1-cloud6-8-glare0-649	45.9958	S5	Winter	2015	2	3	0-1	6-8	0	m
1371	5	S5T1A1/29_11_0103429/11/2016-eff1-sea2-subm-tur2-3-cloud0-2-glare2-1382	25.3342	S5	Winter	2016	11	2	2-3	0-2	2	m
1372	5	S5T1A1/29_11_0103429/11/2016-eff1-sea3-subm-tur2-3-cloud0-2-glare2-1381	8.5189	S5	Winter	2016	11	3	2-3	0-2	2	m
1373	5	S5T1A1/A09/07_0078709/07/2015-eff1-sea2-subp-tur0-1-cloud0-2-glare3-215	46.0256	S5	Summer	2015	7	2	0-1	0-2	3	p
1374	5	S5T1A2/22/05_0086422/05/2016-eff1-sea1-subm-tur0-1-cloud3-5-glare1-721	17.5756	S5	Summer	2016	5	1	0-1	3-5	1	m
1375	5	S5T1A2/22/05_0086422/05/2016-eff1-sea1-subm-tur0-1-cloud3-5-glare2-720	24.1937	S5	Summer	2016	5	1	0-1	3-5	2	m
1376	5	S5T1A2/22/05_0086422/05/2016-eff1-sea2-subm-tur0-1-cloud0-2-glare3-719	1.35044	S5	Summer	2016	5	2	0-1	0-2	3	m
1377	5	S5T1A2/29_11_0103429/11/2016-eff1-sea1-subm-tur0-1-cloud0-2-glare2-1377	6.98164	S5	Winter	2016	11	1	0-1	0-2	2	m
1378	5	S5T1A2/29_11_0103429/11/2016-eff1-sea2-subm-tur0-1-cloud0-2-glare2-1378	7.92291	S5	Winter	2016	11	2	0-1	0-2	2	m
1379	5	S5T1A2/29_11_0103429/11/2016-eff1-sea2-subm-tur2-3-cloud0-2-glare2-1379	24.4619	S5	Winter	2016	11	2	2-3	0-2	2	m
1380	5	S5T1A2/29_11_0103429/11/2016-eff1-sea3-subm-tur2-3-cloud0-2-glare2-1380	4.20671	S5	Winter	2016	11	3	2-3	0-2	2	m
1381	5	S5T1B1/22/05_0086022/05/2016-eff1-sea1-subm-tur2-3-cloud3-5-glare1-706	1.5042	S5	Summer	2016	5	1	2-3	3-5	1	m
1382	5	S5T1B1/22/05_0086022/05/2016-eff1-sea1-subm-tur2-3-cloud3-5-glare2-707	11.4656	S5	Summer	2016	5	1	2-3	3-5	2	m
1383	5	S5T1B1/25/02_0084325/02/2016-eff1-sea2-subm-tur0-1-cloud6-8-glare0-652	7.70587	S5	Winter	2015	2	2	0-1	6-8	0	m
1384	5	S5T1B1/25/02_0084325/02/2016-eff1-sea3-subm-tur0-1-cloud6-8-glare0-650	10.01	S5	Winter	2015	2	3	0-1	6-8	0	m
1385	5	S5T1B1/25/02_0084325/02/2016-eff1-sea3-subm-tur0-1-cloud6-8-glare0-653	4.91889	S5	Winter	2015	2	3	0-1	6-8	0	m
1386	5	S5T1B1/25/02_0084325/02/2016-eff1-sea3-subm-tur0-1-cloud6-8-glare1-651	4.90846	S5	Winter	2015	2	3	0-1	6-8	1	m
1387	5	S5T1B1/29_11_0103729/11/2016-eff1-sea1-subm-tur2-3-cloud0-2-glare3-1391	5.69623	S5	Winter	2016	11	1	2-3	0-2	3	m
1388	5	S5T1B1/29_11_0103729/11/2016-eff1-sea2-subm-tur2-3-cloud0-2-glare3-1392	7.43427	S5	Winter	2016	11	2	2-3	0-2	3	m
1389	5	S5T1B1/A09/07_0078809/07/2015-eff0.5-sea2-subm-tur2-3-cloud0-2-glare3-217	7.8173	S5	Summer	2015	7	2	2-3	0-2	3	m
1390	5	S5T1B1/A09/07_0078809/07/2015-eff1-sea2-subm-tur2-3-cloud0-2-glare3-216	5.2512	S5	Summer	2015	7	2	2-3	0-2	3	m
1391	5	S5T1B1/A09/07_0078809/07/2015-eff1-sea2-subm-tur2-3-cloud0-2-glare3-218	6.59318	S5	Summer	2015	7	2	2-3	0-2	3	m
1392	5	S5T1B2/22/05_0086022/05/2016-eff1-sea1-subm-tur2-3-cloud3-5-glare1-705	36.7101	S5	Summer	2016	5	1	2-3	3-5	1	m
1393	5	S5T1B2/22/05_0086022/05/2016-eff1-sea2-subm-tur0-1-cloud3-5-glare1-703	5.11054	S5	Summer	2016	5	2	0-1	3-5	1	m
1394	5	S5T1B2/22/05_0086022/05/2016-eff1-sea2-subm-tur2-3-cloud3-5-glare1-704	4.13199	S5	Summer	2016	5	2	2-3	3-5	1	m
1395	5	S5T1B2/25/02_0084325/02/2016-eff1-sea1-subm-tur0-1-cloud6-8-glare0-655	15.0589	S5	Winter	2015	2	1	0-1	6-8	0	m
1396	5	S5T1B2/25/02_0084325/02/2016-eff1-sea1-subm-tur2-3-cloud6-8-glare0-656	8.29039	S5	Winter	2015	2	1	2-3	6-8	0	m
1397	5	S5T1B2/25/02_0084325/02/2016-eff1-sea2-subm-tur0-1-cloud6-8-glare0-654	22.0739	S5	Winter	2015	2	2	0-1	6-8	0	m
1398	5	S5T1B2/29_11_0103729/11/2016-eff1-sea2-subm-tur2-3-cloud0-2-glare3-1393	48.3656	S5	Winter	2016	11	2	2-3	0-2	3	m
1399	5	S5T1B2/A09/07_0078809/07/2015-eff1-sea2-subm-tur2-3-cloud0-2-glare3-219	44.3934	S5	Summer	2015	7	2	2-3	0-2	3	m
1400	5	S5T1C1/25/02_0084725/02/2016-eff1-sea3-subm-tur2-3-cloud6-8-glare0-667	10.3859	S5	Winter	2015	2	3	2-3	6-8	0	m
1401	5	S5T1C1/A09/07_0077909/07/2015-eff1-sea2-subm-tur2-3-cloud6-8-glare1-198	10.2117	S5	Summer	2015	7	2	2-3	6-8	1	m
1402	5	S5T1C2/25/02_0084725/02/2016-eff1-sea3-subm-tur0-1-cloud6-8-glare0-665	40.1893	S5	Winter	2015	2	3	0-1	6-8	0	m
1403	5	S5T1C2/25/02_0084725/02/2016-eff1-sea3-subm-tur2-3-cloud6-8-glare0-666	4.03061	S5	Winter	2015	2	3	2-3	6-8	0	m
1404	5	S5T1C2/A09/07_0077909/07/2015-eff1-sea2-subm-tur2-3-cloud6-8-glare1-199	44.3059	S5	Summer	2015	7	2	2-3	6-8	1	m
1405	5	S5T2A1/22/05_0086222/05/2016-eff1-sea2-subm-tur0-1-cloud0-2-glare3-715	43.7664	S5	Summer	2016	5	2	0-1	0-2	3	m
1406	5	S5T2A1/22/05_0086322/05/2016-eff1-sea2-subm-tur0-1-cloud3-5-glare3-716	22.4895	S5	Summer	2016	5	2	0-1	3-5	3	m
1407	5	S5T2A1/22/05_0086322/05/2016-eff1-sea2-subm-tur2-3-cloud3-5-glare3-717	2.28438	S5	Summer	2016	5	2	2-3	3-5	3	m
1408	5	S5T2A1/25/02_0084025/02/2016-eff1-sea2-subm-tur2-3-cloud6-8-glare0-647	6.13005	S5	Winter	2015	2	2	2-3	6-8	0	m
1409	5	S5T2A1/25/02_0084125/02/2016-eff1-sea2-subm-tur2-3-cloud6-8-glare0-648	6.91252	S5	Winter	2015	2	2	2-3	6-8	0	m
1410	5	S5T2A1/29_11_0103529/11/2016-eff1-sea1-subm-tur2-3-cloud6-8-glare3-1383	37.4167	S5	Winter	2016	11	1	2-3	6-8	3	m
1411	5	S5T2A1/29_11_0103529/11/2016-eff1-sea3-subm-tur2-3-cloud6-8-glare3-1384	30.8285	S5	Winter	2016	11	3	2-3	6-8	3	m
1412	5	S5T2A2/22/05_0086222/05/2016-eff1-sea1-subm-tur2-3-cloud0-2-glare3-712	0.181885	S5	Summer	2016	5	1	2-3	0-2	3	m
1413	5	S5T2A2/22/05_0086222/05/2016-eff1-sea2-subm-tur0-1-cloud0-2-glare3-714	0.192102	S5	Summer	2016	5	2	0-1	0-2	3	m
1414	5	S5T2A2/22/05_0086222/05/2016-eff1-sea2-subm-tur2-3-cloud0-2-glare3-713	38.4675	S5	Summer	2016	5	2	2-3	0-2	3	m
1415	5	S5T2A2/29_11_0103529/11/2016-eff1-sea3-subm-tur2-3-cloud0-2-glare3-1386	36.4843	S5	Winter	2016	11	3	2-3	0-2	3	m
1416	5	S5T2A2/29_11_0103529/11/2016-eff1-sea3-subm-tur2-3-cloud6-8-glare3-1385	2.77236	S5	Winter	2016	11	3	2-3	6-8	3	m
1417	5	S5T2A2/A09/07_0078609/07/2015-eff1-sea1-subm-tur2-3-cloud3-5-glare2-214	12.0388	S5	Summer	2015	7	1	2-3	3-5	2	m
1418	5	S5T2B1/22/05_0086122/05/2016-eff1-sea1-subm-tur2-3-cloud0-2-glare2-710	18.9205	S5	Summer	2016	5	1	2-3	0-2	2	m
1419	5	S5T2B1/22/05_0086122/05/2016-eff1-sea1-subm-tur2-3-cloud0-2-glare3-711	53.0517	S5	Summer	2016	5	1	2-3	0-2	3	m
1420	5	S5T2B1/22/05_0086122/05/2016-eff1-sea1-subm-tur2-3-cloud3-5-glare2-709	17.2709	S5	Summer	2016	5	1	2-3	3-5	2	m
1421	5	S5T2B1/25/02_0084425/02/2016-eff1-sea1-subm-tur0-1-cloud6-8-glare0-660	20.4897	S5	Winter	2015	2	1	0-1	6-8	0	m
1422	5	S5T2B1/25/02_0084425/02/2016-eff1-sea2-subm-tur0-1-cloud6-8-glare0-657	25.9901	S5	Winter	2015	2	2	0-1	6-8	0	m
1423	5	S5T2B1/25/02_0084425/02/2016-eff1-sea2-subm-tur0-1-cloud6-8-glare0-659	18.1632	S5	Winter	2015	2	2	0-1	6-8	0	m
1424	5	S5T2B1/25/02_0084425/02/2016-eff1-sea3-subm-tur0-1-cloud6-8-glare0-658	20.2567	S5	Winter	2015	2	3	0-1	6-8	0	m
1425	5	S5T2B1/29_11_0103629/11/2016-eff1-sea1-subm-tur2-3-cloud0-2-glare3-1388	23.1305	S5	Winter	2016	11	1	2-3	0-2	3	m
1426	5	S5T2B1/29_11_0103629/11/2016-eff1-sea2-subm-tur2-3-cloud0-2-glare3-1387	42.7351	S5	Winter	2016	11	2	2-3	0-2	3	m
1427	5	S5T2B1/29_11_0103629/11/2016-eff1-sea2-subm-tur2-3-cloud0-2-glare3-1389	6.71152	S5	Winter	2016	11	2	2-3	0-2	3	m
1428	5	S5T2B1/A09/07_0078409/07/2015-eff1-sea2-subm-tur2-3-cloud3-5-glare2-211	11.0132	S5	Summer	2015	7	2	2-3	3-5	2	m
1429	5	S5T2B1/A09/07_0078509/07/2015-eff1-sea2-subm-tur0-1-cloud3-5-glare2-213	53.2196	S5	Summer	2015	7	2	0-1	3-5	2	m
1430	5	S5T2B1/A09/07_0078509/07/2015-eff1-sea2-subm-tur2-3-cloud3-5-glare2-212	5.64833	S5	Summer	2015	7	2	2-3	3-5	2	m
1431	5	S5T2B2/22/05_0086122/05/2016-eff1-sea1-subm-tur2-3-cloud3-5-glare2-708	5.77251	S5	Summer	2016	5	1	2-3	3-5	2	m
1432	5	S5T2B2/25/02_0084425/02/2016-eff1-sea2-subm-tur0-1-cloud6-8-glare0-661	28.6943	S5	Winter	2015	2	2	0-1	6-8	0	m
1433	5	S5T2B2/29_11_0103629/11/2016-eff1-sea2-subm-tur2-3-cloud0-2-glare3-1390	21.7371	S5	Winter	2016	11	2	2-3	0-2	3	m
1434	5	S5T2B2/A09/07_0078409/07/2015-eff1-sea2-subm-tur2-3-cloud3-5-glare2-210	27.5609	S5	Summer	2015	7	2	2-3	3-5	2	m
1435	5	S5T2C1/13_11_0099113/11/2016-eff1-sea1-subm-tur0-1-cloud3-5-glare1-1220	23.1503	S5	Winter	2016	11	1	0-1	3-5	1	m
1436	5	S5T2C1/13_11_0099113/11/2016-eff1-sea2-subm-tur0-1-cloud3-5-glare1-1219	4.21077	S5	Winter	2016	11	2	0-1	3-5	1	m
1437	5	S5T2C1/13_11_0099113/11/2016-eff1-sea3-subm-tur0-1-cloud3-5-glare1-1218	26.9136	S5	Winter	2016	11	3	0-1	3-5	1	m
1438	5	S5T2C1/22/05_0085922/05/2016-eff1-sea2-subm-tur0-1-cloud3-5-glare1-702	14.6675	S5	Summer	2016	5	2	0-1	3-5	1	m
1439	5	S5T2C1/22/05_0085922/05/2016-eff1-sea2-subm-tur2-3-cloud3-5-glare1-701	40.6086	S5	Summer	2016	5	2	2-3	3-5	1	m
1440	5	S5T2C1/25/02_0084525/02/2016-eff1-sea2-subm-tur0-1-cloud6-8-glare0-662	87.1272	S5	Winter	2015	2	2	0-1	6-8	0	m
1441	5	S5T2C1/A09/07_0078309/07/2015-eff1-sea1-subm-tur2-3-cloud3-5-glare2-208	43.3932	S5	Summer	2015	7	1	2-3	3-5	2	m
1442	5	S5T2C1/A09/07_0078309/07/2015-eff1-sea1-subm-tur2-3-cloud6-8-glare1-206	12.2528	S5	Summer	2015	7	1	2-3	6-8	1	m
1443	5	S5T2C1/A09/07_0078309/07/2015-eff1-sea1-subm-tur2-3-cloud6-8-glare2-205	3.29378	S5	Summer	2015	7	1	2-3	6-8	2	m
1444	5	S5T2C1/A09/07_0078309/07/2015-eff1-sea1-subm-tur2-3-cloud6-8-glare2-207	7.86784	S5	Summer	2015	7	1	2-3	6-8	2	m
1445	5	S5T2C1/A09/07_0078309/07/2015-eff1-sea2-subm-tur2-3-cloud3-5-glare3-209	17.716	S5	Summer	2015	7	2	2-3	3-5	3	m
1446	5	S5T2C2/25/02_0084525/02/2016-eff1-sea2-subm-tur2-3-cloud6-8-glare0-663	29.1217	S5	Winter	2015	2	2	2-3	6-8	0	m
1447	5	S5T2C2/A09/07_0078309/07/2015-eff1-sea1-subm-tur0-1-cloud6-8-glare2-203	24.3077	S5	Summer	2015	7	1	0-1	6-8	2	m
1448	5	S5T2C2/A09/07_0078309/07/2015-eff1-sea1-subm-tur2-3-cloud6-8-glare2-204	4.2937	S5	Summer	2015	7	1	2-3	6-8	2	m
1449	5	S5T2D1/25/02_0084625/02/2016-eff1-sea3-subm-tur2-3-cloud6-8-glare0-664	46.3484	S5	Winter	2015	2	3	2-3	6-8	0	m
1450	5	S5T2D1/A09/07_0078009/07/2015-eff1-sea2-subp-tur0-1-cloud6-8-glare1-200	13.7122	S5	Summer	2015	7	2	0-1	6-8	1	p
1451	5	S5T2D1/A09/07_0078009/07/2015-eff1-sea2-subp-tur0-1-cloud6-8-glare3-201	26.3588	S5	Summer	2015	7	2	0-1	6-8	3	p
1452	5	S5T2D1/A09/07_0078109/07/2015-eff1-sea2-subp-tur0-1-cloud6-8-glare3-202	3.13896	S5	Summer	2015	7	2	0-1	6-8	3	p
1453	6	S6EXA/18/06_0094118/06/2016-eff1-sea3-subm-tur0-1-cloud0-2-glare0-1030	2.95021	S6	Summer	2016	6	3	0-1	0-2	0	m
1454	6	S6EXA/18/06_0094118/06/2016-eff1-sea3-subm-tur0-1-cloud0-2-glare2-1031	5.61164	S6	Summer	2016	6	3	0-1	0-2	2	m
1455	6	S6EXA/23_11_0100723/11/2016-eff1-sea1-subm-tur0-1-cloud0-2-glare2-1275	8.72787	S6	Winter	2016	11	1	0-1	0-2	2	m
1456	6	S6EXB/18/06_0094018/06/2016-eff1-sea2-subm-tur0-1-cloud6-8-glare0-1025	26.254	S6	Summer	2016	6	2	0-1	6-8	0	m
1457	6	S6EXB/18/06_0094018/06/2016-eff1-sea3-subm-tur0-1-cloud6-8-glare0-1026	49.2716	S6	Summer	2016	6	3	0-1	6-8	0	m
1458	6	S6EXB/18/06_0094018/06/2016-eff1-sea3-subm-tur0-1-cloud6-8-glare0-1028	10.4127	S6	Summer	2016	6	3	0-1	6-8	0	m
1459	6	S6EXB/18/06_0094018/06/2016-eff1-sea3-subm-tur0-1-cloud6-8-glare1-1029	21.3956	S6	Summer	2016	6	3	0-1	6-8	1	m
1460	6	S6EXB/18/06_0094018/06/2016-eff1-sea4-5-subm-tur0-1-cloud6-8-glare0-1027	3.64175	S6	Summer	2016	6	4-5	0-1	6-8	0	m
1461	6	S6EXB/23_11_0100623/11/2016-eff1-sea1-subg-tur0-1-cloud3-5-glare3-1274	4.63117	S6	Winter	2016	11	1	0-1	3-5	3	g
1462	6	S6EXB/23_11_0100623/11/2016-eff1-sea1-subm-tur0-1-cloud3-5-glare2-1272	39.2475	S6	Winter	2016	11	1	0-1	3-5	2	m
1463	6	S6EXB/23_11_0100623/11/2016-eff1-sea1-subm-tur0-1-cloud3-5-glare3-1273	29.7308	S6	Winter	2016	11	1	0-1	3-5	3	m
1464	6	S6EXB/23_11_0100623/11/2016-eff1-sea2-subm-tur0-1-cloud3-5-glare0-1267	3.34134	S6	Winter	2016	11	2	0-1	3-5	0	m
1465	6	S6EXB/23_11_0100623/11/2016-eff1-sea2-subm-tur0-1-cloud3-5-glare1-1268	5.795	S6	Winter	2016	11	2	0-1	3-5	1	m
1466	6	S6EXB/23_11_0100623/11/2016-eff1-sea2-subm-tur0-1-cloud3-5-glare2-1269	0.791894	S6	Winter	2016	11	2	0-1	3-5	2	m
1467	6	S6EXB/23_11_0100623/11/2016-eff1-sea2-subm-tur0-1-cloud3-5-glare2-1271	4.87278	S6	Winter	2016	11	2	0-1	3-5	2	m
1468	6	S6EXB/23_11_0100623/11/2016-eff1-sea2-subm-tur0-1-cloud3-5-glare3-1270	21.7775	S6	Winter	2016	11	2	0-1	3-5	3	m
1469	6	S6EXC/18/06_0093918/06/2016-eff1-sea1-subm-tur0-1-cloud6-8-glare0-1023	80.7723	S6	Summer	2016	6	1	0-1	6-8	0	m
1470	6	S6EXC/18/06_0093918/06/2016-eff1-sea2-subm-tur0-1-cloud6-8-glare0-1024	16.1585	S6	Summer	2016	6	2	0-1	6-8	0	m
1471	6	S6EXC/23_11_0100423/11/2016-eff0.5-sea1-subm-tur0-1-cloud0-2-glare3-1260	0.617645	S6	Winter	2016	11	1	0-1	0-2	3	m
1472	6	S6EXC/23_11_0100423/11/2016-eff1-sea1-subm-tur0-1-cloud0-2-glare3-1259	14.6947	S6	Winter	2016	11	1	0-1	0-2	3	m
1473	6	S6EXC/23_11_0100423/11/2016-eff1-sea1-subm-tur0-1-cloud0-2-glare3-1261	0.0001	S6	Winter	2016	11	1	0-1	0-2	3	m
1474	6	S6EXC/23_11_0100523/11/2016-eff1-sea1-subm-tur0-1-cloud0-2-glare2-1264	4.90438	S6	Winter	2016	11	1	0-1	0-2	2	m
1475	6	S6EXC/23_11_0100523/11/2016-eff1-sea1-subm-tur0-1-cloud0-2-glare3-1262	0.39562	S6	Winter	2016	11	1	0-1	0-2	3	m
1476	6	S6EXC/23_11_0100523/11/2016-eff1-sea2-subm-tur0-1-cloud0-2-glare0-1266	0.176394	S6	Winter	2016	11	2	0-1	0-2	0	m
1477	6	S6EXC/23_11_0100523/11/2016-eff1-sea2-subm-tur0-1-cloud0-2-glare2-1263	21.2037	S6	Winter	2016	11	2	0-1	0-2	2	m
1478	6	S6EXC/23_11_0100523/11/2016-eff1-sea2-subm-tur0-1-cloud0-2-glare2-1265	6.21178	S6	Winter	2016	11	2	0-1	0-2	2	m
1479	6	S6EXD/18/06_0093818/06/2016-eff1-sea1-subm-tur0-1-cloud6-8-glare0-1022	26.123	S6	Summer	2016	6	1	0-1	6-8	0	m
1480	6	S6EXD/18/06_0093818/06/2016-eff1-sea1-subm-tur0-1-cloud6-8-glare1-1018	46.5168	S6	Summer	2016	6	1	0-1	6-8	1	m
1481	6	S6EXD/18/06_0093818/06/2016-eff1-sea1-subm-tur0-1-cloud6-8-glare2-1019	11.5372	S6	Summer	2016	6	1	0-1	6-8	2	m
1482	6	S6EXD/18/06_0093818/06/2016-eff1-sea2-subm-tur0-1-cloud6-8-glare0-1021	4.64116	S6	Summer	2016	6	2	0-1	6-8	0	m
1483	6	S6EXD/18/06_0093818/06/2016-eff1-sea2-subm-tur0-1-cloud6-8-glare2-1020	13.9549	S6	Summer	2016	6	2	0-1	6-8	2	m
1484	6	S6EXD/24_11_0102324/11/2016-eff1-sea2-subm-tur0-1-cloud0-2-glare2-1337	39.9803	S6	Winter	2016	11	2	0-1	0-2	2	m
1485	6	S6EXD/24_11_0102324/11/2016-eff1-sea2-subm-tur0-1-cloud0-2-glare2-1339	27.9398	S6	Winter	2016	11	2	0-1	0-2	2	m
1486	6	S6EXD/24_11_0102324/11/2016-eff1-sea2-subm-tur0-1-cloud0-2-glare2-1341	8.70534	S6	Winter	2016	11	2	0-1	0-2	2	m
1487	6	S6EXD/24_11_0102324/11/2016-eff1-sea2-subm-tur2-3-cloud0-2-glare2-1340	8.80757	S6	Winter	2016	11	2	2-3	0-2	2	m
1488	6	S6EXD/24_11_0102324/11/2016-eff1-sea2-subm-tur2-3-cloud0-2-glare2-1342	3.3665	S6	Winter	2016	11	2	2-3	0-2	2	m
1489	6	S6EXD/24_11_0102324/11/2016-eff1-sea3-subm-tur0-1-cloud0-2-glare2-1338	13.741	S6	Winter	2016	11	3	0-1	0-2	2	m
1490	6	S6EXE/18/06_0093718/06/2016-eff1-sea0-subm-tur0-1-cloud6-8-glare1-1014	5.66421	S6	Summer	2016	6	0	0-1	6-8	1	m
1491	6	S6EXE/18/06_0093718/06/2016-eff1-sea1-subm-tur0-1-cloud6-8-glare1-1013	2.93832	S6	Summer	2016	6	1	0-1	6-8	1	m
1492	6	S6EXE/18/06_0093718/06/2016-eff1-sea1-subm-tur0-1-cloud6-8-glare1-1015	18.6829	S6	Summer	2016	6	1	0-1	6-8	1	m
1493	6	S6EXE/18/06_0093718/06/2016-eff1-sea1-subm-tur0-1-cloud6-8-glare1-1017	16.3388	S6	Summer	2016	6	1	0-1	6-8	1	m
1494	6	S6EXE/18/06_0093718/06/2016-eff1-sea2-subm-tur0-1-cloud6-8-glare1-1012	11.0196	S6	Summer	2016	6	2	0-1	6-8	1	m
1495	6	S6EXE/18/06_0093718/06/2016-eff1-sea2-subm-tur0-1-cloud6-8-glare1-1016	7.9064	S6	Summer	2016	6	2	0-1	6-8	1	m
1496	6	S6EXE/24_11_0102224/11/2016-eff1-sea1-subm-tur0-1-cloud0-2-glare2-1335	22.7784	S6	Winter	2016	11	1	0-1	0-2	2	m
1497	6	S6EXE/24_11_0102224/11/2016-eff1-sea2-subm-tur0-1-cloud0-2-glare2-1334	10.2758	S6	Winter	2016	11	2	0-1	0-2	2	m
1498	6	S6EXE/24_11_0102224/11/2016-eff1-sea2-subm-tur0-1-cloud0-2-glare2-1336	16.6066	S6	Winter	2016	11	2	0-1	0-2	2	m
1499	6	S6EXE/24_11_0102224/11/2016-eff1-sea3-subm-tur0-1-cloud0-2-glare2-1331	3.82769	S6	Winter	2016	11	3	0-1	0-2	2	m
1500	6	S6EXE/24_11_0102224/11/2016-eff1-sea3-subm-tur0-1-cloud0-2-glare2-1333	2.97813	S6	Winter	2016	11	3	0-1	0-2	2	m
1501	6	S6EXE/24_11_0102224/11/2016-eff1-sea4-5-subm-tur0-1-cloud0-2-glare2-1332	5.87366	S6	Winter	2016	11	4-5	0-1	0-2	2	m
1502	6	S6EXF/04/06_0092004/06/2016-eff1-sea0-subm-tur0-1-cloud0-2-glare3-927	0.379084	S6	Summer	2016	6	0	0-1	0-2	3	m
1503	6	S6EXF/04/06_0092004/06/2016-eff1-sea1-subm-tur0-1-cloud6-8-glare0-929	57.6603	S6	Summer	2016	6	1	0-1	6-8	0	m
1504	6	S6EXF/04/06_0092004/06/2016-eff1-sea1-subm-tur2-3-cloud6-8-glare3-928	22.9761	S6	Summer	2016	6	1	2-3	6-8	3	m
1505	6	S6EXF/04/06_0092804/06/2016-eff1-sea1-subm-tur0-1-cloud0-2-glare2-948	42.1821	S6	Summer	2016	6	1	0-1	0-2	2	m
1506	6	S6EXF/04/06_0092804/06/2016-eff1-sea4-5-subm-tur0-1-cloud0-2-glare2-949	14.0384	S6	Summer	2016	6	4-5	0-1	0-2	2	m
1507	6	S6EXG/04/06_0091704/06/2016-eff1-sea2-subm-tur0-1-cloud0-2-glare3-922	14.9617	S6	Summer	2016	6	2	0-1	0-2	3	m
1508	6	S6EXG/04/06_0091804/06/2016-eff1-sea2-subm-tur0-1-cloud0-2-glare3-923	45.506	S6	Summer	2016	6	2	0-1	0-2	3	m
1509	6	S6EXG/24_11_0102524/11/2016-eff1-sea1-subm-tur0-1-cloud0-2-glare3-1345	22.905	S6	Winter	2016	11	1	0-1	0-2	3	m
1510	6	S6EXG/24_11_0102524/11/2016-eff1-sea2-subm-tur0-1-cloud0-2-glare3-1347	4.20803	S6	Winter	2016	11	2	0-1	0-2	3	m
1511	6	S6EXG/24_11_0102524/11/2016-eff1-sea3-subm-tur0-1-cloud0-2-glare3-1346	32.9122	S6	Winter	2016	11	3	0-1	0-2	3	m
1512	6	S6EXH/04/06_0091904/06/2016-eff1-sea0-subm-tur0-1-cloud0-2-glare3-926	5.50464	S6	Summer	2016	6	0	0-1	0-2	3	m
1513	6	S6EXH/04/06_0091904/06/2016-eff1-sea1-subm-tur0-1-cloud0-2-glare3-925	22.0608	S6	Summer	2016	6	1	0-1	0-2	3	m
1514	6	S6EXH/04/06_0091904/06/2016-eff1-sea2-subm-tur0-1-cloud0-2-glare3-924	30.2972	S6	Summer	2016	6	2	0-1	0-2	3	m
1515	6	S6EXH/24_11_0102424/11/2016-eff1-sea1-subm-tur0-1-cloud0-2-glare2-1343	58.2129	S6	Winter	2016	11	1	0-1	0-2	2	m
1516	6	S6EXI/23_11_0100823/11/2016-eff1-sea1-subm-tur0-1-cloud6-8-glare0-1277	25.5066	S6	Winter	2016	11	1	0-1	6-8	0	m
1517	6	S6EXI/23_11_0100823/11/2016-eff1-sea1-subm-tur0-1-cloud6-8-glare0-1279	24.2438	S6	Winter	2016	11	1	0-1	6-8	0	m
1518	6	S6EXI/23_11_0100823/11/2016-eff1-sea1-subm-tur0-1-cloud6-8-glare2-1278	4.11251	S6	Winter	2016	11	1	0-1	6-8	2	m
1519	6	S6EXI/23_11_0100823/11/2016-eff1-sea1-subm-tur2-3-cloud3-5-glare3-1276	12.7572	S6	Winter	2016	11	1	2-3	3-5	3	m
1520	6	S6EXI/23_11_0100823/11/2016-eff1-sea2-subm-tur0-1-cloud6-8-glare0-1280	3.74962	S6	Winter	2016	11	2	0-1	6-8	0	m
1521	6	S6EXJ/04/06_0092104/06/2016-eff1-sea0-subm-tur0-1-cloud6-8-glare0-931	14.2307	S6	Summer	2016	6	0	0-1	6-8	0	m
1522	6	S6EXJ/04/06_0092104/06/2016-eff1-sea1-subm-tur0-1-cloud6-8-glare0-930	8.1384	S6	Summer	2016	6	1	0-1	6-8	0	m
1523	6	S6EXJ/23_11_0100923/11/2016-eff1-sea2-subm-tur0-1-cloud3-5-glare0-1281	20.1246	S6	Winter	2016	11	2	0-1	3-5	0	m
1524	6	S6EXJ/23_11_0100923/11/2016-eff1-sea2-subm-tur0-1-cloud3-5-glare1-1282	2.24496	S6	Winter	2016	11	2	0-1	3-5	1	m
1525	7	S7EXA/02_11_0096402/11/2016-eff1-sea1-subm-tur0-1-cloud6-8-glare1-1135	16.1141	S7	Winter	2016	11	1	0-1	6-8	1	m
1526	7	S7EXA/02_11_0096402/11/2016-eff1-sea2-subm-tur0-1-cloud6-8-glare1-1136	54.0104	S7	Winter	2016	11	2	0-1	6-8	1	m
1527	7	S7EXA/07/06_0093607/06/2016-eff0.5-sea1-subm-tur0-1-cloud6-8-glare1-1008	0.199699	S7	Summer	2016	6	1	0-1	6-8	1	m
1528	7	S7EXA/07/06_0093607/06/2016-eff1-sea1-subg-tur0-1-cloud6-8-glare1-1009	20.9647	S7	Summer	2016	6	1	0-1	6-8	1	g
1529	7	S7EXA/07/06_0093607/06/2016-eff1-sea1-subm-tur0-1-cloud6-8-glare0-1006	13.894	S7	Summer	2016	6	1	0-1	6-8	0	m
1530	7	S7EXA/07/06_0093607/06/2016-eff1-sea1-subm-tur0-1-cloud6-8-glare1-1007	68.7494	S7	Summer	2016	6	1	0-1	6-8	1	m
1531	7	S7EXA/07/06_0093607/06/2016-eff1-sea2-subm-tur0-1-cloud0-2-glare2-1010	8.04231	S7	Summer	2016	6	2	0-1	0-2	2	m
1532	7	S7EXA/07/06_0093607/06/2016-eff1-sea3-subm-tur0-1-cloud0-2-glare2-1011	10.7751	S7	Summer	2016	6	3	0-1	0-2	2	m
1533	7	S7EXB/03_01_0104803/01/2017-eff0.5-sea2-subm-tur0-1-cloud6-8-glare0-1441	1.107	S7	Winter	2016	1	2	0-1	6-8	0	m
1534	7	S7EXB/03_01_0104803/01/2017-eff1-sea2-subm-tur0-1-cloud6-8-glare0-1439	27.7908	S7	Winter	2016	1	2	0-1	6-8	0	m
1535	7	S7EXB/03_01_0104803/01/2017-eff1-sea2-subm-tur0-1-cloud6-8-glare1-1438	18.7903	S7	Winter	2016	1	2	0-1	6-8	1	m
1536	7	S7EXB/03_01_0104803/01/2017-eff1-sea2-subm-tur0-1-cloud6-8-glare2-1437	48.9332	S7	Winter	2016	1	2	0-1	6-8	2	m
1537	7	S7EXB/03_01_0104803/01/2017-eff1-sea3-subm-tur0-1-cloud6-8-glare0-1440	25.0861	S7	Winter	2016	1	3	0-1	6-8	0	m
1538	7	S7EXB/28/05_0089928/05/2016-eff1-sea0-subg-tur0-1-cloud3-5-glare1-831	68.6399	S7	Summer	2016	5	0	0-1	3-5	1	g
1539	7	S7EXB/28/05_0089928/05/2016-eff1-sea1-subg-tur0-1-cloud3-5-glare2-830	0.577084	S7	Summer	2016	5	1	0-1	3-5	2	g
1540	7	S7EXB/28/05_0089928/05/2016-eff1-sea1-subg-tur0-1-cloud3-5-glare2-832	32.1539	S7	Summer	2016	5	1	0-1	3-5	2	g
1541	7	S7EXB/28/05_0089928/05/2016-eff1-sea2-subm-tur0-1-cloud3-5-glare2-833	21.6887	S7	Summer	2016	5	2	0-1	3-5	2	m
1542	7	S7EXC/03_01_0105203/01/2017-eff1-sea2-subg-tur0-1-cloud0-2-glare3-1458	52.7034	S7	Winter	2016	1	2	0-1	0-2	3	g
1543	7	S7EXD/03/07_0095203/07/2016-eff0.5-sea2-subm-tur0-1-cloud3-5-glare1-1075	0.597601	S7	Summer	2016	7	2	0-1	3-5	1	m
1544	7	S7EXD/03/07_0095203/07/2016-eff1-sea2-subm-tur0-1-cloud3-5-glare1-1074	3.7284	S7	Summer	2016	7	2	0-1	3-5	1	m
1545	7	S7EXD/03/07_0095203/07/2016-eff1-sea2-subm-tur0-1-cloud3-5-glare2-1073	7.79166	S7	Summer	2016	7	2	0-1	3-5	2	m
1546	7	S7EXD/03/07_0095203/07/2016-eff1-sea2-subm-tur0-1-cloud3-5-glare2-1076	94.6509	S7	Summer	2016	7	2	0-1	3-5	2	m
1547	7	S7EXD/03_01_0104903/01/2017-eff1-sea1-subm-tur0-1-cloud6-8-glare0-1446	44.1405	S7	Winter	2016	1	1	0-1	6-8	0	m
1548	7	S7EXD/03_01_0104903/01/2017-eff1-sea1-subm-tur2-3-cloud6-8-glare0-1442	10.5703	S7	Winter	2016	1	1	2-3	6-8	0	m
1549	7	S7EXD/03_01_0104903/01/2017-eff1-sea2-subm-tur0-1-cloud6-8-glare0-1443	3.15744	S7	Winter	2016	1	2	0-1	6-8	0	m
1550	7	S7EXD/03_01_0104903/01/2017-eff1-sea2-subm-tur0-1-cloud6-8-glare0-1445	26.3203	S7	Winter	2016	1	2	0-1	6-8	0	m
1551	7	S7EXD/03_01_0104903/01/2017-eff1-sea3-subm-tur0-1-cloud6-8-glare0-1444	20.5176	S7	Winter	2016	1	3	0-1	6-8	0	m
1552	7	S7EXE/03/07_0095303/07/2016-eff1-sea2-subm-tur0-1-cloud3-5-glare1-1077	102.52	S7	Summer	2016	7	2	0-1	3-5	1	m
1553	7	S7EXE/03_01_0105003/01/2017-eff0.5-sea2-subm-tur0-1-cloud6-8-glare0-1449	1.28887	S7	Winter	2016	1	2	0-1	6-8	0	m
1554	7	S7EXE/03_01_0105003/01/2017-eff1-sea1-subm-tur0-1-cloud6-8-glare0-1447	64.1274	S7	Winter	2016	1	1	0-1	6-8	0	m
1555	7	S7EXE/03_01_0105003/01/2017-eff1-sea2-subm-tur0-1-cloud6-8-glare0-1448	16.5428	S7	Winter	2016	1	2	0-1	6-8	0	m
1556	8	S8EXA/02_11_0097302/11/2016-eff1-sea1-subm-tur0-1-cloud3-5-glare1-1164	11.0985	S8	Winter	2016	11	1	0-1	3-5	1	m
1557	8	S8EXA/02_11_0097302/11/2016-eff1-sea1-subm-tur0-1-cloud3-5-glare2-1165	30.8877	S8	Winter	2016	11	1	0-1	3-5	2	m
1558	8	S8EXA/29/05_0090629/05/2016-eff1-sea3-subm-tur0-1-cloud0-2-glare3-885	42.1065	S8	Summer	2016	5	3	0-1	0-2	3	m
1559	8	S8EXB/02_11_0097402/11/2016-eff1-sea1-subm-tur0-1-cloud3-5-glare0-1166	40.0302	S8	Winter	2016	11	1	0-1	3-5	0	m
1560	8	S8EXB/29/05_0090729/05/2016-eff1-sea2-subm-tur0-1-cloud0-2-glare3-887	13.9578	S8	Summer	2016	5	2	0-1	0-2	3	m
1561	8	S8EXB/29/05_0090729/05/2016-eff1-sea3-subm-tur0-1-cloud0-2-glare3-886	24.7896	S8	Summer	2016	5	3	0-1	0-2	3	m
1562	8	S8EXC/01_12_0104201/12/2016-eff1-sea1-subm-tur0-1-cloud6-8-glare0-1400	18.3723	S8	Winter	2016	12	1	0-1	6-8	0	m
1563	8	S8EXC/26/05_0087126/05/2016-eff1-sea3-subm-tur0-1-cloud0-2-glare1-744	18.5273	S8	Summer	2016	5	3	0-1	0-2	1	m
1564	8	S8EXC/27/05_0088127/05/2016-eff1-sea1-subm-tur0-1-cloud0-2-glare2-772	86.3388	S8	Summer	2016	5	1	0-1	0-2	2	m
1565	8	S8EXD/01_12_0104101/12/2016-eff1-sea1-subm-tur0-1-cloud6-8-glare0-1399	58.226	S8	Winter	2016	12	1	0-1	6-8	0	m
1566	8	S8EXD/01_12_0104101/12/2016-eff1-sea1-subm-tur0-1-cloud6-8-glare1-1398	13.0341	S8	Winter	2016	12	1	0-1	6-8	1	m
1567	8	S8EXD/01_12_0104101/12/2016-eff1-sea1-subm-tur0-1-cloud6-8-glare2-1397	7.8499	S8	Winter	2016	12	1	0-1	6-8	2	m
1568	8	S8EXD/26/05_0087226/05/2016-eff1-sea2-subm-tur0-1-cloud0-2-glare2-747	2.70011	S8	Summer	2016	5	2	0-1	0-2	2	m
1569	8	S8EXD/26/05_0087226/05/2016-eff1-sea2-subm-tur0-1-cloud0-2-glare2-749	13.3175	S8	Summer	2016	5	2	0-1	0-2	2	m
1570	8	S8EXD/26/05_0087226/05/2016-eff1-sea3-subm-tur0-1-cloud0-2-glare2-746	42.6016	S8	Summer	2016	5	3	0-1	0-2	2	m
1571	8	S8EXD/26/05_0087226/05/2016-eff1-sea3-subm-tur0-1-cloud0-2-glare2-748	15.6846	S8	Summer	2016	5	3	0-1	0-2	2	m
1572	8	S8EXD/26/05_0087226/05/2016-eff1-sea3-subm-tur0-1-cloud0-2-glare3-745	4.00735	S8	Summer	2016	5	3	0-1	0-2	3	m
1573	8	S8EXE/26/05_0087326/05/2016-eff1-sea2-subm-tur0-1-cloud6-8-glare2-750	27.1935	S8	Summer	2016	5	2	0-1	6-8	2	m
1574	8	S8EXE/29_11_0103929/11/2016-eff1-sea1-subm-tur2-3-cloud0-2-glare2-1396	4.6463	S8	Winter	2016	11	1	2-3	0-2	2	m
1575	8	S8EXE/29_11_0103929/11/2016-eff1-sea2-subm-tur0-1-cloud0-2-glare2-1395	21.3839	S8	Winter	2016	11	2	0-1	0-2	2	m
1576	8	S8EXF/26/05_0087426/05/2016-eff1-sea3-subm-tur0-1-cloud6-8-glare2-751	13.1845	S8	Summer	2016	5	3	0-1	6-8	2	m
1577	8	S8EXF/29_11_0103829/11/2016-eff1-sea2-subm-tur2-3-cloud0-2-glare3-1394	12.8187	S8	Winter	2016	11	2	2-3	0-2	3	m
1578	8	S8EXG/03/07_0095103/07/2016-eff1-sea1-subm-tur0-1-cloud0-2-glare2-1071	7.08102	S8	Summer	2016	7	1	0-1	0-2	2	m
1579	8	S8EXG/03/07_0095103/07/2016-eff1-sea1-subm-tur0-1-cloud0-2-glare3-1072	5.10734	S8	Summer	2016	7	1	0-1	0-2	3	m
1580	8	S8EXG/13_11_0099213/11/2016-eff1-sea2-subm-tur0-1-cloud6-8-glare1-1222	3.91643	S8	Winter	2016	11	2	0-1	6-8	1	m
1581	8	S8EXG/13_11_0099213/11/2016-eff1-sea3-subm-tur0-1-cloud6-8-glare1-1221	8.07863	S8	Winter	2016	11	3	0-1	6-8	1	m
1582	8	S8EXH/03/07_0095003/07/2016-eff1-sea1-subm-tur0-1-cloud0-2-glare3-1069	3.85356	S8	Summer	2016	7	1	0-1	0-2	3	m
1583	8	S8EXH/03/07_0095003/07/2016-eff1-sea1-subm-tur2-3-cloud0-2-glare3-1070	22.1261	S8	Summer	2016	7	1	2-3	0-2	3	m
1584	8	S8EXH/03/07_0095003/07/2016-eff1-sea2-subm-tur0-1-cloud0-2-glare3-1068	33.8284	S8	Summer	2016	7	2	0-1	0-2	3	m
1585	8	S8EXH/13_11_0099313/11/2016-eff1-sea1-subm-tur0-1-cloud3-5-glare1-1224	3.6332	S8	Winter	2016	11	1	0-1	3-5	1	m
1586	8	S8EXH/13_11_0099313/11/2016-eff1-sea2-subm-tur0-1-cloud3-5-glare1-1225	15.4866	S8	Winter	2016	11	2	0-1	3-5	1	m
1587	8	S8EXH/13_11_0099313/11/2016-eff1-sea2-subm-tur0-1-cloud3-5-glare1-1227	12.7874	S8	Winter	2016	11	2	0-1	3-5	1	m
1588	8	S8EXH/13_11_0099313/11/2016-eff1-sea2-subm-tur0-1-cloud6-8-glare1-1223	0.189947	S8	Winter	2016	11	2	0-1	6-8	1	m
1589	8	S8EXH/13_11_0099313/11/2016-eff1-sea3-subm-tur0-1-cloud3-5-glare1-1226	28.0268	S8	Winter	2016	11	3	0-1	3-5	1	m
1590	8	S8EXI/03/07_0094903/07/2016-eff1-sea1-subm-tur0-1-cloud0-2-glare3-1067	28.1196	S8	Summer	2016	7	1	0-1	0-2	3	m
1591	8	S8EXI/13_11_0099413/11/2016-eff1-sea2-subm-tur0-1-cloud6-8-glare1-1229	12.7357	S8	Winter	2016	11	2	0-1	6-8	1	m
1592	8	S8EXI/13_11_0099413/11/2016-eff1-sea3-subm-tur0-1-cloud6-8-glare1-1228	14.883	S8	Winter	2016	11	3	0-1	6-8	1	m
1593	8	S8EXJ/05/07_0095805/07/2016-eff1-sea1-subg-tur0-1-cloud6-8-glare2-1083	16.0679	S8	Summer	2016	7	1	0-1	6-8	2	g
1594	8	S8EXJ/05/07_0095805/07/2016-eff1-sea1-subg-tur2-3-cloud6-8-glare2-1084	3.39816	S8	Summer	2016	7	1	2-3	6-8	2	g
1595	8	S8EXJ/05/07_0095805/07/2016-eff1-sea1-subm-tur0-1-cloud6-8-glare2-1082	11.717	S8	Summer	2016	7	1	0-1	6-8	2	m
1596	8	S8EXJ/07_11_0098507/11/2016-eff1-sea3-subm-tur0-1-cloud6-8-glare2-1202	31.6405	S8	Winter	2016	11	3	0-1	6-8	2	m
1597	8	S8EXK/05/07_0095705/07/2016-eff1-sea1-subm-tur0-1-cloud6-8-glare2-1081	117.938	S8	Summer	2016	7	1	0-1	6-8	2	m
1598	8	S8EXK/14_03_0107314/03/2017-eff1-sea2-subm-tur2-3-cloud3-5-glare1-1562	38.7737	S8	Winter	2016	3	2	2-3	3-5	1	m
1599	8	S8EXK/14_03_0107314/03/2017-eff1-sea2-subm-tur2-3-cloud3-5-glare2-1563	79.1819	S8	Winter	2016	3	2	2-3	3-5	2	m
1600	8	S8EXL/05/07_0095605/07/2016-eff1-sea1-subm-tur0-1-cloud6-8-glare2-1080	4.52105	S8	Summer	2016	7	1	0-1	6-8	2	m
1601	8	S8EXL/14_03_0107214/03/2017-eff1-sea2-subm-tur2-3-cloud3-5-glare1-1561	4.556	S8	Winter	2016	3	2	2-3	3-5	1	m
1602	8	S8EXL/14_03_0107214/03/2017-eff1-sea3-subm-tur2-3-cloud6-8-glare2-1560	0.199634	S8	Winter	2016	3	3	2-3	6-8	2	m
1603	8	S8EXL/24_11_0102524/11/2016-eff1-sea1-subm-tur0-1-cloud0-2-glare3-1344	0.0001	S8	Winter	2016	11	1	0-1	0-2	3	m
